# Supplementary material for: Microbial production of megadalton titin yields fibers with advantageous mechanical properties
Source: Nat Commun. 2021 Aug 30;12:5182. doi: 10.1038/s41467-021-25360-6 (PMC8405620; doi:10.1038/s41467-021-25360-6)
Supplement: Supplementary file 4 — source data [file 41467_2021_25360_MOESM4_ESM.xlsx]

## Sheet: FIG. 2A
	Molar Ellipticity θ (deg cm2 dmol-1 )
nm	1	2	3	AVERAGE	STDEV
260	52.196	79.3739	67.9969	66.5223	13.6488
259	25.8563	10.401	4.92139	13.7262	10.8564
258	11.643	-42.8158	-49.151	-26.7746	33.4211
257	12.2654	-37.7219	-90.6405	-38.699	51.4599
256	-1.84301	-44.2905	-22.3495	-22.8276	21.2278
255	0.530108	4.63661	-34.1195	-9.65092	21.2896
254	21.2137	57.4529	18.5779	32.4148	21.7236
253	33.4122	33.5319	52.6987	39.8809	11.1007
252	-7.87876	15.2354	59.9858	22.4475	34.5023
251	-44.3787	-22.4069	19.1708	-15.8716	32.2749
250	-23.9398	-18.4562	-33.824	-25.4067	7.7882
249	-17.4755	-4.30237	-29.9628	-17.2469	12.8318
248	9.05128	-11.4866	-56.2664	-19.5672	33.4002
247	-39.8404	-31.0184	-3.75956	-24.8728	18.8091
246	-123.769	-82.9931	-57.2223	-87.9949	33.5543
245	-189.641	-57.9369	-24.1644	-90.5808	87.4349
244	-177.329	-23.3535	-56.144	-85.6088	81.1064
243	-182.103	-40.1793	-63.8229	-95.3683	76.0387
242	-160.505	-75.8536	-128.618	-121.659	42.7527
241	-204.742	-145.113	-256.923	-202.259	55.9467
240	-235.39	-253.766	-293.247	-260.801	29.5632
239	-276.019	-277.858	-262.951	-272.276	8.12814
238	-267.655	-367.199	-249.386	-294.747	63.4073
237	-370.415	-511.091	-370.936	-417.481	81.0692
236	-409.484	-526.101	-469.56	-468.382	58.3175
235	-570.123	-633.456	-564.414	-589.331	38.3194
234	-575.446	-654.942	-567.658	-599.349	48.3025
233	-648.524	-761.799	-580.98	-663.768	91.368
232	-763.142	-923.371	-703.146	-796.553	113.851
231	-1016.38	-1073.62	-947.916	-1012.64	62.9345
230	-1249.12	-1251.85	-1166.92	-1222.63	48.2669
229	-1482.25	-1491.27	-1490.76	-1488.09	5.06232
228	-1649.42	-1718.1	-1658.82	-1675.45	37.2393
227	-1733.9	-1894.79	-1719.04	-1782.58	97.4656
226	-1904.98	-2097.93	-1943.27	-1982.06	102.157
225	-2106.54	-2243.63	-2181.23	-2177.13	68.6349
224	-2266.84	-2493.05	-2430.68	-2396.86	116.839
223	-2478.28	-2761.98	-2687.52	-2642.59	147.089
222	-2721.08	-2974.88	-2860.21	-2852.05	127.095
221	-2921.66	-3234.73	-3125.63	-3094.01	158.914
220	-3259.36	-3462.92	-3334.19	-3352.15	102.963
219	-3514.86	-3718.23	-3481.14	-3571.41	128.26
218	-3730.45	-3761.65	-3649.5	-3713.87	57.8861
217	-3854.76	-3885.78	-3836.51	-3859.02	24.9109
216	-3986.37	-3963.19	-4053.4	-4000.99	46.8455
215	-4011.14	-4092.03	-4161.83	-4088.33	75.413
214	-4129.05	-4215.39	-4139.88	-4161.44	47.0358
213	-4140.04	-4299.66	-4183.71	-4207.8	82.4936
212	-4243.71	-4277.51	-4103.19	-4208.14	92.4438
211	-4293.25	-4415.58	-4166.79	-4291.87	124.401
210	-4344.38	-4395.33	-4180.14	-4306.62	112.456
209	-4324	-4352.02	-4205.36	-4293.79	77.8565
208	-4329.2	-4400.19	-4344.34	-4357.91	37.3889
207	-4152.99	-4166.79	-4253.6	-4191.12	54.5405
206	-4001.35	-4226.31	-4145.19	-4124.29	113.931
205	-3967.85	-4242.61	-4121.53	-4110.66	137.706
204	-3888.24	-4096.2	-4079.75	-4021.4	115.613
203	-3965.31	-3886.62	-3893.05	-3914.99	43.6939
202	-3794.72	-3632.37	-3594.34	-3673.81	106.426
201	-3495.89	-3360.55	-3277.94	-3378.13	110.031
200	-3067.63	-2916.51	-2871.55	-2951.89	102.718
199	-2696.36	-2186.55	-2495.61	-2459.5	256.817
198	-2382.5	-1653.18	-2091.88	-2042.52	367.159
197	-1661.49	-1066.38	-1483.96	-1403.94	305.516
196	-873.65	-609.718	-830.485	-771.284	141.575
195	13.9145	101.062	-191.561	-25.5281	150.246
194	956.455	706.118	563.578	742.05	198.888
193	1379.37	993.003	1257.75	1210.04	197.55
192	1934.39	1583.72	1785.06	1767.73	175.978
191	2541.47	1742.59	2066.38	2116.82	401.821
190	2804.95	1861.23	2475.52	2380.57	478.972
189	3037.03	2137.89	2644.97	2606.63	450.797
188	3001.35	2048.58	2729.51	2593.15	490.805
187	3188.4	2322.77	2558.47	2689.88	447.526
186	3078.31	2369.18	2099.26	2515.59	505.678
185	2605.19	1806.32	1975.11	2128.87	421.045
184	2157.48	1725.35	615.043	1499.29	795.679
183	544.36	682.208	-787.208	146.453	811.506
182	800.147	-56.0992	420.542	388.197	429.039
181	-3405.92	-2075.65	-1543.44	-2341.67	959.315
180	-6351.9	-1571.36	-8855.47	-5592.91	3700.89

## Sheet: FIG. 2A INSET
Helix 1	0
Helix 2	0.2
Anti 1	3.1
Anti 2	15.6
Anti 3	20.7
Parallel	0
Turn	11.6
Others	48.9
Helix	0.2
Anti-parallel β-sheet	39.4
Parallel β-sheet	0
Turn	11.6
Others	48.9
Sum	100.1

## Sheet: FIG. 2E
AS-SPUN 1																AS-SPUN 1					AS-SPUN 2																AS-SPUN 2					AS-SPUN 3
Wavelength	Raw Data	Side Chain	Beta Strand	Beta Sheet	Beta Sheet	Coil	Coil	Helix	Turn	Turn	Turn	Beta Sheet	Fit	Normalized 1			Peak	Area	%		Wavelength	Raw Data	Side Chain	Beta Strand	Beta Sheet	Beta Sheet	Coil	Coil	Helix	Turn	Turn	Turn	Beta Sheet	Fit	Normalized 2			Peak	Area	%		Wavelength	Raw Data	Side Chain	Beta Strand	Beta Sheet	Beta Sheet	Coil	Coil
1415.52	-1.12943e-07	4.98202e-06	5.40898e-06	8.2382e-06	1.01303e-05	9.56031e-06	8.06705e-06	6.39142e-06	4.78564e-06	3.58906e-06	2.45764e-06	1.85791e-06	6.54685e-05	-6.13811e-06		Side chains	1610	0.0720428	5.15285		1415.52	-1.47301e-07	4.06079e-06	4.38624e-06	6.96122e-06	8.98662e-06	8.33802e-06	6.82724e-06	5.71556e-06	4.07132e-06	3.16462e-06	1.95324e-06	8.49087e-07	5.53139e-05	-9.69219e-06		Side chains	1610	0.0572758	4.95111		1415.52	-1.83477e-07	5.53995e-06	5.73721e-06	9.32278e-06	1.20464e-05	1.13362e-05	9.10942e-06
1417.45	-2.34886e-07	5.08635e-06	5.51565e-06	8.39331e-06	1.03134e-05	9.72646e-06	8.20209e-06	6.49439e-06	4.86e-06	3.64285e-06	2.49323e-06	1.88391e-06	6.66116e-05	-1.27653e-05		Beta strands (weak)	1618.5	0.0880601	6.29848		1417.45	-3.00601e-07	4.14609e-06	4.47308e-06	7.09264e-06	9.14934e-06	8.48292e-06	6.94145e-06	5.80732e-06	4.13424e-06	3.21166e-06	1.98113e-06	8.60908e-07	5.62808e-05	-1.97791e-05		Beta strands (weak)	1618.5	0.0695334	6.01069		1417.45	-3.60953e-07	5.65635e-06	5.85076e-06	9.49869e-06	1.22645e-05	1.15331e-05	9.26173e-06
1419.38	-1.95135e-07	5.19405e-06	5.62556e-06	8.55293e-06	1.05016e-05	9.89707e-06	8.34062e-06	6.59993e-06	4.93615e-06	3.69788e-06	2.52961e-06	1.91047e-06	6.77859e-05	-1.0605e-05		Beta sheets (strong)	1624.5	0.146958	10.5111		1419.38	-2.53503e-07	4.23415e-06	4.56256e-06	7.22789e-06	9.31661e-06	8.63171e-06	7.05862e-06	5.90136e-06	4.19866e-06	3.25977e-06	2.00964e-06	8.72983e-07	5.7274e-05	-1.66801e-05		Beta sheets (strong)	1624.5	0.12121	10.4778		1419.38	-3.81715e-07	5.77652e-06	5.96778e-06	9.67971e-06	1.24886e-05	1.17353e-05	9.41798e-06
1421.3	2.45544e-08	5.30514e-06	5.73873e-06	8.71706e-06	1.06949e-05	1.00721e-05	8.4826e-06	6.708e-06	5.01405e-06	3.75415e-06	2.56678e-06	1.93758e-06	6.89911e-05	1.33446e-06		Beta sheets (strong)	1632.5	0.195904	14.012		1421.3	3.96564e-05	4.325e-06	4.65472e-06	7.36697e-06	9.48842e-06	8.78437e-06	7.17871e-06	5.99766e-06	4.26457e-06	3.30895e-06	2.03875e-06	8.85308e-07	5.82934e-05	0.00260933		Beta sheets (strong)	1632.5	0.169928	14.6891		1421.3	3.68236e-05	5.90049e-06	6.08827e-06	9.86586e-06	1.27188e-05	1.19427e-05	9.57813e-06
1423.23	8.55544e-09	5.4199e-06	5.85541e-06	8.88604e-06	1.08937e-05	1.02519e-05	8.62832e-06	6.81881e-06	5.09386e-06	3.81173e-06	2.60479e-06	1.96528e-06	7.02298e-05	4.64962e-07		Random coil	1642	0.199784	14.2895		1423.23	3.29452e-05	4.41885e-06	4.74974e-06	7.51017e-06	9.66511e-06	8.94119e-06	7.30196e-06	6.09638e-06	4.33207e-06	3.35927e-06	2.06852e-06	8.97902e-07	5.93412e-05	0.00216775		Random coil	1642	0.170997	14.7815		1423.23	4.21981e-05	6.02857e-06	6.21251e-06	1.00575e-05	1.29556e-05	1.21559e-05	9.74248e-06
1425.16	2.6067e-05	5.53836e-06	5.97562e-06	9.05989e-06	1.1098e-05	1.04365e-05	8.77775e-06	6.93233e-06	5.17555e-06	3.87062e-06	2.64364e-06	1.99357e-06	7.15018e-05	0.00141666		Random coil	1651	0.181567	12.9866		1425.16	2.78899e-05	4.51574e-06	4.84764e-06	7.65752e-06	9.84669e-06	9.10216e-06	7.42834e-06	6.1975e-06	4.40115e-06	3.41072e-06	2.09893e-06	9.10761e-07	6.04171e-05	0.00183512		Random coil	1651	0.150962	13.0496		1425.16	3.41948e-05	6.16078e-06	6.34053e-06	1.02547e-05	1.31989e-05	1.23746e-05	9.91101e-06
1427.09	6.54077e-05	5.6608e-06	6.09963e-06	9.23899e-06	1.13082e-05	1.06262e-05	8.93118e-06	7.04876e-06	5.25925e-06	3.93091e-06	2.68337e-06	2.0225e-06	7.28098e-05	0.00355471		Alpha helix	1659	0.155148	11.0969		1427.09	7.29077e-05	4.61589e-06	4.94866e-06	7.80932e-06	1.00335e-05	9.26761e-06	7.55809e-06	6.30121e-06	4.47194e-06	3.46339e-06	2.13002e-06	9.23904e-07	6.15236e-05	0.00479722		Alpha helix	1659	0.13709	11.8505		1427.09	9.07853e-05	6.29747e-06	6.47261e-06	1.04579e-05	1.34492e-05	1.25994e-05	1.0084e-05
1429.02	0.000119739	5.78728e-06	6.22748e-06	9.42335e-06	1.15243e-05	1.08211e-05	9.08857e-06	7.16809e-06	5.34496e-06	3.9926e-06	2.72399e-06	2.05203e-06	7.41537e-05	0.00650745		Turn	1666.5	0.124805	8.92666		1429.02	0.000129442	4.71936e-06	5.05281e-06	7.96559e-06	1.02256e-05	9.43751e-06	7.69121e-06	6.40749e-06	4.54441e-06	3.51727e-06	2.1618e-06	9.37326e-07	6.26604e-05	0.0085171		Turn	1666.5	0.105308	9.10317		1429.02	0.000141641	6.43867e-06	6.60879e-06	1.0667e-05	1.37066e-05	1.28303e-05	1.02615e-05
1430.95	0.000229499	5.91812e-06	6.35945e-06	9.61338e-06	1.17467e-05	1.10214e-05	9.25025e-06	7.29054e-06	5.43283e-06	4.05578e-06	2.76556e-06	2.08224e-06	7.55363e-05	0.0124726		Turn	1678	0.100537	7.19089		1430.95	0.000243948	4.8264e-06	5.16034e-06	8.12668e-06	1.04234e-05	9.61223e-06	7.82794e-06	6.51654e-06	4.61869e-06	3.57243e-06	2.19431e-06	9.51051e-07	6.383e-05	0.0160514		Turn	1678	0.0884409	7.64512		1430.95	0.0002756	6.58475e-06	6.74939e-06	1.08826e-05	1.39716e-05	1.30677e-05	1.04439e-05
1432.88	0.000404949	6.05344e-06	6.49566e-06	9.80921e-06	1.19757e-05	1.12273e-05	9.41628e-06	7.41615e-06	5.52288e-06	4.12046e-06	2.80809e-06	2.11312e-06	7.69583e-05	0.0220077		Turn	1690.5	0.0736896	5.27064		1432.88	0.000397254	4.93713e-06	5.27134e-06	8.29271e-06	1.0627e-05	9.79183e-06	7.96835e-06	6.6284e-06	4.6948e-06	3.62891e-06	2.22756e-06	9.65079e-07	6.50331e-05	0.0261387		Turn	1690.5	0.0590757	5.1067		1432.88	0.000485109	6.73586e-06	6.89451e-06	1.11048e-05	1.42444e-05	1.33118e-05	1.06311e-05
1434.8	0.000582306	6.19337e-06	6.63621e-06	1.0011e-05	1.22113e-05	1.1439e-05	9.58672e-06	7.54496e-06	5.61514e-06	4.18668e-06	2.85159e-06	2.14467e-06	7.84206e-05	0.0316465		Beta sheets (weak)	1700	0.0596201	4.26432		1434.8	0.000498337	5.05164e-06	5.38589e-06	8.46379e-06	1.08364e-05	9.97642e-06	8.1125e-06	6.7431e-06	4.77278e-06	3.68671e-06	2.26156e-06	9.79412e-07	6.62702e-05	0.0327899		Beta sheets (weak)	1700	0.0270073	2.3346		1434.8	0.000628382	6.89214e-06	7.04429e-06	1.13338e-05	1.4525e-05	1.35626e-05	1.08233e-05
1436.73	0.000760246	6.33821e-06	6.78138e-06	1.0219e-05	1.24539e-05	1.16567e-05	9.76184e-06	7.67716e-06	5.70973e-06	4.2545e-06	2.8961e-06	2.17694e-06	7.99255e-05	0.041317			Sum:	1.39812			1436.73	0.000587582	5.17019e-06	5.50422e-06	8.64021e-06	1.10522e-05	1.01663e-05	8.26059e-06	6.8608e-06	4.85271e-06	3.74589e-06	2.29633e-06	9.94066e-07	6.75434e-05	0.0386621			Sum:	1.15683			1436.73	0.000761601	7.05392e-06	7.19899e-06	1.15699e-05	1.48141e-05	1.38206e-05	1.10208e-05
1438.66	0.00100912	6.48827e-06	6.93144e-06	1.04338e-05	1.2704e-05	1.18808e-05	9.94189e-06	7.81294e-06	5.80678e-06	4.32402e-06	2.94169e-06	2.20995e-06	8.14755e-05	0.0548426				Sum Beta Sheet:	28.7875		1438.66	0.000840576	5.29301e-06	5.62655e-06	8.82229e-06	1.12745e-05	1.03617e-05	8.41285e-06	6.98168e-06	4.93471e-06	3.80655e-06	2.33194e-06	1.00906e-06	6.88548e-05	0.0553087				Sum Beta Sheet:	27.5015		1438.66	0.00110594	7.22155e-06	7.35893e-06	1.18136e-05	1.5112e-05	1.40861e-05	1.12238e-05
1440.59	0.00120404	6.64372e-06	7.08653e-06	1.06553e-05	1.29616e-05	1.21114e-05	1.0127e-05	7.95235e-06	5.90633e-06	4.39526e-06	2.98836e-06	2.24373e-06	8.30716e-05	0.0654359				Sum Coil:	27.2761		1440.59	0.0010402	5.42026e-06	5.753e-06	9.0102e-06	1.15036e-05	1.05628e-05	8.56936e-06	7.10577e-06	5.0188e-06	3.86868e-06	2.36838e-06	1.0244e-06	7.02053e-05	0.0684437				Sum Coil:	27.8312		1440.59	0.00136719	7.39522e-06	7.52426e-06	1.2065e-05	1.5419e-05	1.43594e-05	1.14325e-05
1442.52	0.00137387	6.80473e-06	7.24679e-06	1.08839e-05	1.3227e-05	1.23487e-05	1.03172e-05	8.09544e-06	6.0084e-06	4.46823e-06	3.03613e-06	2.27826e-06	8.47147e-05	0.0746656				Sum Helix:	11.0969		1442.52	0.00118381	5.55209e-06	5.88369e-06	9.20406e-06	1.17397e-05	1.07697e-05	8.73019e-06	7.23314e-06	5.10502e-06	3.93232e-06	2.40566e-06	1.04007e-06	7.15956e-05	0.077893				Sum Helix:	11.8505		1442.52	0.00154447	7.57514e-06	7.69512e-06	1.23244e-05	1.57352e-05	1.46405e-05	1.16469e-05
1444.44	0.00151257	6.97166e-06	7.41256e-06	1.11199e-05	1.35007e-05	1.2593e-05	1.05128e-05	8.24244e-06	6.11314e-06	4.54304e-06	3.08505e-06	2.3136e-06	8.64077e-05	0.0822036				Sum Turn:	21.3882		1444.44	0.00131291	5.68877e-06	6.01888e-06	9.40424e-06	1.19831e-05	1.09828e-05	8.89558e-06	7.36395e-06	5.19347e-06	3.99754e-06	2.44382e-06	1.05612e-06	7.30282e-05	0.0863876				Sum Turn:	21.855		1444.44	0.00168639	7.76169e-06	7.87187e-06	1.25923e-05	1.60613e-05	1.493e-05	1.18674e-05
1446.37	0.00162653	7.1449e-06	7.58416e-06	1.13637e-05	1.37831e-05	1.28447e-05	1.07141e-05	8.39355e-06	6.2207e-06	4.61978e-06	3.13518e-06	2.34978e-06	8.81536e-05	0.0883969							1446.37	0.00140541	5.83064e-06	6.15886e-06	9.61113e-06	1.22342e-05	1.12023e-05	9.06581e-06	7.49842e-06	5.28429e-06	4.06444e-06	2.48292e-06	1.07254e-06	7.45056e-05	0.092474							1446.37	0.00179229	7.95532e-06	8.05487e-06	1.28691e-05	1.63978e-05	1.52283e-05	1.20944e-05
1448.3	0.00174734	7.32458e-06	7.76169e-06	1.16156e-05	1.40742e-05	1.3104e-05	1.09211e-05	8.54877e-06	6.33107e-06	4.69844e-06	3.18653e-06	2.3868e-06	8.99528e-05	0.0949626							1448.3	0.00150001	5.9778e-06	6.30369e-06	9.82481e-06	1.24932e-05	1.14284e-05	9.24088e-06	7.63654e-06	5.37747e-06	4.13299e-06	2.52295e-06	1.08934e-06	7.60281e-05	0.0986985							1448.3	0.00190379	8.15617e-06	8.24423e-06	1.31551e-05	1.67448e-05	1.55354e-05	1.23278e-05
1450.23	0.00187347	7.51121e-06	7.94562e-06	1.1876e-05	1.43749e-05	1.33713e-05	1.11343e-05	8.70842e-06	6.44445e-06	4.77916e-06	3.23917e-06	2.42473e-06	9.18093e-05	0.101817							1450.23	0.00162208	6.13068e-06	6.45378e-06	1.00458e-05	1.27607e-05	1.16615e-05	9.42117e-06	7.77857e-06	5.47318e-06	4.20332e-06	2.56397e-06	1.10655e-06	7.75992e-05	0.106731							1450.23	0.00205884	8.36483e-06	8.44044e-06	1.34508e-05	1.71031e-05	1.58521e-05	1.25682e-05
1452.16	0.00198271	7.70496e-06	8.13606e-06	1.21452e-05	1.46851e-05	1.36467e-05	1.13537e-05	8.87249e-06	6.56085e-06	4.86194e-06	3.29309e-06	2.46354e-06	9.37236e-05	0.107754							1452.16	0.00170515	6.28941e-06	6.6092e-06	1.02742e-05	1.30366e-05	1.19017e-05	9.60667e-06	7.92453e-06	5.57141e-06	4.27543e-06	2.60598e-06	1.12416e-06	7.92193e-05	0.112196							1452.16	0.00216827	8.58147e-06	8.64362e-06	1.37564e-05	1.74728e-05	1.61785e-05	1.28155e-05
1454.09	0.00205639	7.9064e-06	8.33353e-06	1.24237e-05	1.50057e-05	1.39308e-05	1.15798e-05	9.04133e-06	6.68049e-06	4.94693e-06	3.34841e-06	2.50331e-06	9.57004e-05	0.111759							1454.09	0.00172206	6.45447e-06	6.77038e-06	1.05106e-05	1.33218e-05	1.21495e-05	9.79781e-06	8.07471e-06	5.67237e-06	4.34944e-06	2.64906e-06	1.14221e-06	8.08924e-05	0.113309							1454.09	0.00219763	8.80676e-06	8.85433e-06	1.40727e-05	1.78548e-05	1.65151e-05	1.30703e-05
1456.02	0.00201986	8.11573e-06	8.53817e-06	1.27118e-05	1.53366e-05	1.42238e-05	1.18125e-05	9.21494e-06	6.80337e-06	5.03413e-06	3.4051e-06	2.54403e-06	9.77403e-05	0.109773							1456.02	0.00158913	6.62601e-06	6.93744e-06	1.07551e-05	1.36163e-05	1.2405e-05	9.99461e-06	8.22912e-06	5.77604e-06	4.42536e-06	2.69318e-06	1.16068e-06	8.26188e-05	0.104562							1456.02	0.00201403	9.0409e-06	9.07273e-06	1.43999e-05	1.82493e-05	1.68622e-05	1.33327e-05
1457.94	0.00202858	8.33359e-06	8.75054e-06	1.30102e-05	1.56788e-05	1.45263e-05	1.20525e-05	9.3937e-06	6.92973e-06	5.1237e-06	3.46327e-06	2.58578e-06	9.98481e-05	0.110247							1457.94	0.00162039	6.80458e-06	7.11084e-06	1.10084e-05	1.39208e-05	1.26687e-05	1.01975e-05	8.38808e-06	5.88263e-06	4.50331e-06	2.73844e-06	1.17961e-06	8.4403e-05	0.106619							1457.94	0.00204418	9.28462e-06	9.29941e-06	1.47387e-05	1.86572e-05	1.72206e-05	1.36032e-05
1459.87	0.00206581	8.56022e-06	8.97081e-06	1.3319e-05	1.60324e-05	1.48383e-05	1.22997e-05	9.57761e-06	7.05957e-06	5.21563e-06	3.52291e-06	2.62854e-06	0.000102025	0.11227							1459.87	0.00175835	6.99035e-06	7.29073e-06	1.12706e-05	1.42354e-05	1.29409e-05	1.04065e-05	8.5516e-06	5.99214e-06	4.58331e-06	2.78483e-06	1.199e-06	8.62454e-05	0.115697							1459.87	0.00222962	9.53819e-06	9.53457e-06	1.50895e-05	1.90788e-05	1.75903e-05	1.38818e-05
1461.8	0.0020467	8.79633e-06	9.19962e-06	1.36392e-05	1.63983e-05	1.51607e-05	1.25547e-05	9.76706e-06	7.19317e-06	5.3101e-06	3.58414e-06	2.67239e-06	0.000104276	0.111232							1461.8	0.0017619	7.18393e-06	7.47763e-06	1.15424e-05	1.4561e-05	1.3222e-05	1.06221e-05	8.72004e-06	6.1048e-06	4.6655e-06	2.83243e-06	1.21888e-06	8.81508e-05	0.11593							1461.8	0.00224508	9.80242e-06	9.77889e-06	1.54532e-05	1.95149e-05	1.79722e-05	1.41692e-05
1463.73	0.00202632	9.0422e-06	9.43717e-06	1.39708e-05	1.67767e-05	1.54935e-05	1.28177e-05	9.96209e-06	7.33053e-06	5.40711e-06	3.64695e-06	2.71732e-06	0.000106602	0.110124							1463.73	0.00168756	7.38555e-06	7.67169e-06	1.18241e-05	1.48978e-05	1.35122e-05	1.08444e-05	8.8934e-06	6.2206e-06	4.74987e-06	2.88124e-06	1.23925e-06	9.012e-05	0.111039							1463.73	0.00215236	1.00776e-05	1.00326e-05	1.58299e-05	1.9966e-05	1.83664e-05	1.44655e-05
1465.66	0.00200584	9.29866e-06	9.68415e-06	1.43148e-05	1.71685e-05	1.58375e-05	1.3089e-05	1.01631e-05	7.47193e-06	5.50686e-06	3.71145e-06	2.76342e-06	0.000109009	0.109011							1465.66	0.00169565	7.59588e-06	7.87351e-06	1.21162e-05	1.52465e-05	1.38123e-05	1.10738e-05	9.07209e-06	6.33979e-06	4.83659e-06	2.93134e-06	1.26015e-06	9.21581e-05	0.111571							1465.66	0.00212986	1.03647e-05	1.02964e-05	1.62208e-05	2.04331e-05	1.8774e-05	1.47714e-05
1467.59	0.00201983	9.56603e-06	9.94082e-06	1.46715e-05	1.75739e-05	1.6193e-05	1.3369e-05	1.03702e-05	7.61738e-06	5.60934e-06	3.77764e-06	2.81068e-06	0.0001115	0.109772							1467.59	0.00178774	7.81519e-06	8.08328e-06	1.24192e-05	1.56074e-05	1.41222e-05	1.13105e-05	9.25611e-06	6.46237e-06	4.92567e-06	2.98274e-06	1.28156e-06	9.42662e-05	0.117631							1467.59	0.00222155	1.06641e-05	1.05706e-05	1.66261e-05	2.09166e-05	1.91951e-05	1.50868e-05
1469.52	0.00206179	9.84524e-06	1.0208e-05	1.50419e-05	1.79941e-05	1.65607e-05	1.36582e-05	1.05838e-05	7.76719e-06	5.71476e-06	3.84566e-06	2.85918e-06	0.000114079	0.112052							1469.52	0.00182114	8.04426e-06	8.30165e-06	1.27339e-05	1.59814e-05	1.44429e-05	1.1555e-05	9.44589e-06	6.58861e-06	5.01728e-06	3.03552e-06	1.30354e-06	9.64499e-05	0.119828							1469.52	0.00225147	1.09768e-05	1.0856e-05	1.7047e-05	2.14176e-05	1.96307e-05	1.54127e-05
1471.44	0.00205265	1.01367e-05	1.04859e-05	1.54263e-05	1.84293e-05	1.69409e-05	1.39567e-05	1.08039e-05	7.92139e-06	5.82312e-06	3.91549e-06	2.90893e-06	0.000116749	0.111555							1471.44	0.00174108	8.2834e-06	8.52887e-06	1.30605e-05	1.63689e-05	1.47745e-05	1.18073e-05	9.64145e-06	6.7185e-06	5.11141e-06	3.08969e-06	1.32608e-06	9.87105e-05	0.114561							1471.44	0.0021459	1.13032e-05	1.1153e-05	1.74839e-05	2.19366e-05	2.00811e-05	1.57491e-05
1473.37	0.00206538	1.04414e-05	1.07754e-05	1.58258e-05	1.88807e-05	1.73346e-05	1.42652e-05	1.10311e-05	8.08031e-06	5.93465e-06	3.98728e-06	2.96001e-06	0.000119516	0.112247							1473.37	0.00174483	8.53349e-06	8.76565e-06	1.33999e-05	1.67708e-05	1.51177e-05	1.20681e-05	9.84326e-06	6.85235e-06	5.20827e-06	3.14535e-06	1.34922e-06	0.000101054	0.114807							1473.37	0.00212787	1.16446e-05	1.14625e-05	1.7938e-05	2.2475e-05	2.05474e-05	1.60967e-05
1475.3	0.00213653	1.07599e-05	1.10769e-05	1.62408e-05	1.93487e-05	1.77419e-05	1.45839e-05	1.12653e-05	8.24396e-06	6.04935e-06	4.06102e-06	3.01242e-06	0.000122384	0.116114							1475.3	0.00186442	8.79493e-06	9.0123e-06	1.37526e-05	1.71875e-05	1.54729e-05	1.23375e-05	1.00514e-05	6.99017e-06	5.30786e-06	3.2025e-06	1.37295e-06	0.000103483	0.122676							1475.3	0.00225203	1.20015e-05	1.17849e-05	1.84097e-05	2.30331e-05	2.10299e-05	1.64558e-05
1477.23	0.00219515	1.10933e-05	1.13914e-05	1.66726e-05	1.98345e-05	1.81639e-05	1.49136e-05	1.15073e-05	8.41273e-06	6.16747e-06	4.13687e-06	3.06626e-06	0.00012536	0.1193							1477.23	0.00195533	9.0687e-06	9.26963e-06	1.41196e-05	1.76201e-05	1.5841e-05	1.26162e-05	1.02662e-05	7.13225e-06	5.41038e-06	3.26125e-06	1.39733e-06	0.000106003	0.128658							1477.23	0.00235923	1.23753e-05	1.21212e-05	1.89006e-05	2.36125e-05	2.15298e-05	1.68272e-05
1479.16	0.00227244	1.14423e-05	1.17194e-05	1.71215e-05	2.03385e-05	1.8601e-05	1.52544e-05	1.1757e-05	8.58664e-06	6.28902e-06	4.21482e-06	3.12153e-06	0.000128446	0.1235							1479.16	0.00203495	9.35528e-06	9.53798e-06	1.45012e-05	1.8069e-05	1.62221e-05	1.29043e-05	1.04879e-05	7.27863e-06	5.51584e-06	3.3216e-06	1.42236e-06	0.000108616	0.133897							1479.16	0.00248332	1.27665e-05	1.2472e-05	1.9411e-05	2.42137e-05	2.20474e-05	1.72112e-05
1481.09	0.00240104	1.18082e-05	1.20618e-05	1.7589e-05	2.08623e-05	1.90542e-05	1.56072e-05	1.2015e-05	8.76608e-06	6.41426e-06	4.29503e-06	3.17834e-06	0.000131651	0.130489							1481.09	0.00213089	9.6558e-06	9.81829e-06	1.48987e-05	1.85355e-05	1.66173e-05	1.32025e-05	1.0717e-05	7.42965e-06	5.62447e-06	3.38367e-06	1.44807e-06	0.000111331	0.14021							1481.09	0.00261035	1.31768e-05	1.28384e-05	1.99427e-05	2.48386e-05	2.25842e-05	1.76086e-05
1483.02	0.00262366	1.21917e-05	1.24193e-05	1.80757e-05	2.14063e-05	1.95239e-05	1.59722e-05	1.22815e-05	8.95112e-06	6.54322e-06	4.37751e-06	3.23668e-06	0.000134979	0.142588							1483.02	0.00233088	9.97086e-06	1.0111e-05	1.53126e-05	1.902e-05	1.70269e-05	1.35109e-05	1.09536e-05	7.58532e-06	5.73629e-06	3.44747e-06	1.47448e-06	0.000114149	0.153369							1483.02	0.00283795	1.36069e-05	1.32209e-05	2.04962e-05	2.54875e-05	2.31406e-05	1.80197e-05
1484.94	0.00293329	1.25943e-05	1.27931e-05	1.85832e-05	2.1972e-05	2.00115e-05	1.63503e-05	1.25571e-05	9.14217e-06	6.67616e-06	4.46244e-06	3.29667e-06	0.000138439	0.159415							1484.94	0.00257713	1.03017e-05	1.04171e-05	1.57442e-05	1.9524e-05	1.74521e-05	1.38305e-05	1.11982e-05	7.74603e-06	5.85153e-06	3.51311e-06	1.50162e-06	0.00011708	0.169571							1484.94	0.00315277	1.40586e-05	1.3621e-05	2.10734e-05	2.61625e-05	2.3718e-05	1.84457e-05
1486.87	0.00328522	1.3017e-05	1.31838e-05	1.91119e-05	2.25602e-05	2.05173e-05	1.67418e-05	1.28419e-05	9.33929e-06	6.81313e-06	4.54981e-06	3.35831e-06	0.000142035	0.178542							1486.87	0.00282675	1.06492e-05	1.07371e-05	1.6194e-05	2.00481e-05	1.78932e-05	1.41614e-05	1.14509e-05	7.9118e-06	5.97021e-06	3.58062e-06	1.52951e-06	0.000120126	0.185996							1486.87	0.00350975	1.45329e-05	1.40392e-05	2.16749e-05	2.68644e-05	2.43171e-05	1.88866e-05
1488.8	0.00369897	1.34616e-05	1.35928e-05	1.96639e-05	2.31727e-05	2.10428e-05	1.71477e-05	1.31367e-05	9.54296e-06	6.95442e-06	4.63982e-06	3.42173e-06	0.000145777	0.201028							1488.8	0.00313925	1.10146e-05	1.10723e-05	1.66635e-05	2.05938e-05	1.83514e-05	1.45045e-05	1.17125e-05	8.08304e-06	6.0926e-06	3.65013e-06	1.5582e-06	0.000123296	0.206558							1488.8	0.00396093	1.50319e-05	1.44773e-05	2.23029e-05	2.75952e-05	2.49394e-05	1.93438e-05
1490.73	0.00419478	1.3929e-05	1.4021e-05	2.02398e-05	2.381e-05	2.15884e-05	1.75684e-05	1.34415e-05	9.75326e-06	7.10008e-06	4.73247e-06	3.48693e-06	0.000149671	0.227973							1490.73	0.00357033	1.1399e-05	1.14232e-05	1.71536e-05	2.11617e-05	1.88271e-05	1.48599e-05	1.19829e-05	8.25981e-06	6.21873e-06	3.72164e-06	1.58768e-06	0.000126595	0.234923							1490.73	0.00452808	1.55566e-05	1.49359e-05	2.29581e-05	2.83558e-05	2.55855e-05	1.98175e-05
1492.66	0.00481091	1.44214e-05	1.44699e-05	2.08416e-05	2.44744e-05	2.21558e-05	1.80049e-05	1.37573e-05	9.97069e-06	7.25044e-06	4.82798e-06	3.55405e-06	0.000153728	0.261458							1492.66	0.00410923	1.1804e-05	1.17913e-05	1.76658e-05	2.17538e-05	1.93219e-05	1.52288e-05	1.2263e-05	8.44252e-06	6.34888e-06	3.79531e-06	1.61803e-06	0.000130033	0.270381							1492.66	0.00521919	1.61096e-05	1.54168e-05	2.3643e-05	2.91487e-05	2.62574e-05	2.03091e-05
1494.59	0.00543046	1.49401e-05	1.49404e-05	2.14703e-05	2.51665e-05	2.27455e-05	1.84577e-05	1.40841e-05	1.01954e-05	7.40555e-06	4.92636e-06	3.62308e-06	0.000157955	0.295129							1494.59	0.00457492	1.22307e-05	1.21771e-05	1.82009e-05	2.23707e-05	1.98361e-05	1.56114e-05	1.25528e-05	8.63127e-06	6.48309e-06	3.87115e-06	1.64924e-06	0.000133615	0.301023							1494.59	0.00585322	1.66923e-05	1.59211e-05	2.43586e-05	2.99748e-05	2.69557e-05	2.08189e-05
1496.52	0.00605249	1.54875e-05	1.54345e-05	2.21282e-05	2.58888e-05	2.33594e-05	1.89279e-05	1.44229e-05	1.04278e-05	7.56576e-06	5.02783e-06	3.69418e-06	0.000162365	0.328934							1496.52	0.00505159	1.26812e-05	1.25825e-05	1.87611e-05	2.30145e-05	2.03714e-05	1.60088e-05	1.28532e-05	8.82651e-06	6.62167e-06	3.94932e-06	1.68137e-06	0.000137352	0.332387							1496.52	0.006475	1.73074e-05	1.64507e-05	2.51076e-05	3.0837e-05	2.76826e-05	2.13484e-05
1498.44	0.00675194	1.60652e-05	1.59532e-05	2.28165e-05	2.66422e-05	2.39981e-05	1.94161e-05	1.47739e-05	1.06682e-05	7.73114e-06	5.1324e-06	3.76736e-06	0.000166964	0.366947							1498.44	0.00565439	1.31568e-05	1.30081e-05	1.93471e-05	2.36862e-05	2.09284e-05	1.64213e-05	1.31643e-05	9.02835e-06	6.76466e-06	4.02984e-06	1.71444e-06	0.00014125	0.372051							1498.44	0.00728939	1.79567e-05	1.70069e-05	2.58911e-05	3.17364e-05	2.84389e-05	2.18981e-05
1500.37	0.00743198	1.66761e-05	1.64987e-05	2.35377e-05	2.74293e-05	2.46637e-05	1.99237e-05	1.5138e-05	1.09171e-05	7.90209e-06	5.24033e-06	3.84277e-06	0.00017177	0.403905							1500.37	0.00623739	1.36598e-05	1.34559e-05	1.99614e-05	2.4388e-05	2.15088e-05	1.68502e-05	1.3487e-05	9.23729e-06	6.9124e-06	4.1129e-06	1.74851e-06	0.000145322	0.410411							1500.37	0.00811214	1.86436e-05	1.75921e-05	2.67124e-05	3.26762e-05	2.9227e-05	2.24696e-05
1502.3	0.00804983	1.73221e-05	1.70724e-05	2.42931e-05	2.82514e-05	2.53569e-05	2.04512e-05	1.55156e-05	1.11747e-05	8.07868e-06	5.35164e-06	3.92042e-06	0.000176788	0.437484							1502.3	0.00676977	1.41919e-05	1.3927e-05	2.06049e-05	2.51211e-05	2.21133e-05	1.72959e-05	1.38216e-05	9.45345e-06	7.06496e-06	4.1985e-06	1.78359e-06	0.000149576	0.445441							1502.3	0.00881004	1.93702e-05	1.82076e-05	2.75728e-05	3.36577e-05	3.00479e-05	2.30634e-05
1504.23	0.00858693	1.80067e-05	1.76768e-05	2.50859e-05	2.91114e-05	2.60802e-05	2.10002e-05	1.59076e-05	1.14416e-05	8.26134e-06	5.46659e-06	4.00049e-06	0.000182039	0.466673							1504.23	0.00713553	1.47559e-05	1.44235e-05	2.12805e-05	2.5888e-05	2.2744e-05	1.77597e-05	1.41689e-05	9.6774e-06	7.22271e-06	4.28685e-06	1.81975e-06	0.000154027	0.469508							1504.23	0.00926911	2.01404e-05	1.88563e-05	2.84758e-05	3.46847e-05	3.09042e-05	2.36813e-05
1506.16	0.00912333	1.87322e-05	1.83134e-05	2.59177e-05	3.00107e-05	2.68345e-05	2.15712e-05	1.63145e-05	1.1718e-05	8.45017e-06	5.58522e-06	4.083e-06	0.000187531	0.495825							1506.16	0.00747617	1.53538e-05	1.49466e-05	2.19893e-05	2.66902e-05	2.34017e-05	1.82422e-05	1.45293e-05	9.90928e-06	7.38571e-06	4.37796e-06	1.857e-06	0.000158683	0.491921							1506.16	0.00969483	2.09569e-05	1.95398e-05	2.94234e-05	3.57588e-05	3.17972e-05	2.43241e-05
1508.09	0.0097853	1.95027e-05	1.89854e-05	2.67919e-05	3.09528e-05	2.76223e-05	2.21662e-05	1.67373e-05	1.20048e-05	8.64564e-06	5.70782e-06	4.16813e-06	0.000193285	0.531801							1508.09	0.00810474	1.59891e-05	1.5499e-05	2.27346e-05	2.75307e-05	2.40886e-05	1.87448e-05	1.49037e-05	1.01497e-05	7.55437e-06	4.47206e-06	1.89542e-06	0.000163562	0.53328							1508.09	0.0105225	2.18245e-05	2.02615e-05	3.04196e-05	3.6884e-05	3.27299e-05	2.49937e-05
1510.01	0.0104495	2.03213e-05	1.96947e-05	2.77106e-05	3.19394e-05	2.84448e-05	2.27857e-05	1.71766e-05	1.2302e-05	8.84787e-06	5.83442e-06	4.2559e-06	0.000199313	0.567898							1510.01	0.00876831	1.66642e-05	1.60822e-05	2.35178e-05	2.84109e-05	2.48058e-05	1.92682e-05	1.52927e-05	1.03989e-05	7.72878e-06	4.56917e-06	1.93503e-06	0.000168674	0.576942							1510.01	0.0114201	2.27464e-05	2.10234e-05	3.14665e-05	3.80625e-05	3.37036e-05	2.56909e-05
1511.94	0.0110682	2.11928e-05	2.04447e-05	2.86778e-05	3.29745e-05	2.93051e-05	2.34319e-05	1.76337e-05	1.26106e-05	9.05738e-06	5.96536e-06	4.34652e-06	0.00020564	0.601523							1511.94	0.00930133	1.73832e-05	1.66992e-05	2.43427e-05	2.93345e-05	2.55559e-05	1.9814e-05	1.56972e-05	1.06574e-05	7.90939e-06	4.66953e-06	1.97592e-06	0.000174039	0.612014							1511.94	0.0121541	2.37284e-05	2.18295e-05	3.2569e-05	3.9299e-05	3.4722e-05	2.64181e-05
1513.87	0.011638	2.21209e-05	2.12379e-05	2.96959e-05	3.406e-05	3.02045e-05	2.41056e-05	1.81089e-05	1.29307e-05	9.27429e-06	6.10067e-06	4.44002e-06	0.000212279	0.63249							1513.87	0.00979582	1.81493e-05	1.7352e-05	2.52112e-05	3.03033e-05	2.63401e-05	2.03831e-05	1.61178e-05	1.09256e-05	8.09631e-06	4.77318e-06	2.01809e-06	0.00017967	0.644551							1513.87	0.0128033	2.47746e-05	2.26824e-05	3.37297e-05	4.0596e-05	3.57865e-05	2.71762e-05
1515.8	0.0121009	2.31118e-05	2.20785e-05	3.07696e-05	3.52005e-05	3.11463e-05	2.48091e-05	1.86039e-05	1.32634e-05	9.49921e-06	6.24072e-06	4.53661e-06	0.00021926	0.657647							1515.8	0.0101505	1.89674e-05	1.80442e-05	2.61274e-05	3.13213e-05	2.71613e-05	2.09774e-05	1.65558e-05	1.12042e-05	8.29003e-06	4.88037e-06	2.06165e-06	0.000185591	0.667888							1515.8	0.0132826	2.5892e-05	2.35865e-05	3.49541e-05	4.19589e-05	3.69014e-05	2.79678e-05
1517.73	0.0124223	2.417e-05	2.29695e-05	3.1902e-05	3.63986e-05	3.21323e-05	2.55435e-05	1.91192e-05	1.36088e-05	9.73228e-06	6.38556e-06	4.63633e-06	0.000226598	0.675114							1517.73	0.0104143	1.98415e-05	1.87781e-05	2.70938e-05	3.23909e-05	2.80211e-05	2.15976e-05	1.70115e-05	1.14934e-05	8.49067e-06	4.99116e-06	2.10661e-06	0.000191816	0.685246							1517.73	0.0136114	2.70859e-05	2.45452e-05	3.62456e-05	4.33907e-05	3.80684e-05	2.87939e-05
1519.66	0.0125564	2.5303e-05	2.39159e-05	3.30985e-05	3.76595e-05	3.31664e-05	2.63113e-05	1.96564e-05	1.39682e-05	9.97416e-06	6.53558e-06	4.73944e-06	0.000234328	0.682402							1519.66	0.0104992	2.07777e-05	1.9558e-05	2.81153e-05	3.35167e-05	2.89227e-05	2.22461e-05	1.74866e-05	1.17941e-05	8.69879e-06	5.10581e-06	2.15308e-06	0.000198375	0.690832							1519.66	0.0136969	2.83647e-05	2.55639e-05	3.76106e-05	4.48977e-05	3.92923e-05	2.96577e-05
1521.59	0.012593	2.65167e-05	2.49213e-05	3.43629e-05	3.89862e-05	3.42506e-05	2.71138e-05	2.02163e-05	1.43417e-05	1.0225e-05	6.69087e-06	4.84596e-06	0.000242471	0.684391							1521.59	0.0105177	2.17811e-05	2.03869e-05	2.91951e-05	3.47015e-05	2.9868e-05	2.29238e-05	1.79816e-05	1.21065e-05	8.91453e-06	5.2244e-06	2.20108e-06	0.000205285	0.69205							1521.59	0.013688	2.97352e-05	2.66467e-05	3.90533e-05	4.64837e-05	4.05754e-05	3.05604e-05
1523.51	0.0126667	2.78202e-05	2.59919e-05	3.57017e-05	4.03849e-05	3.53893e-05	2.7954e-05	2.08007e-05	1.47306e-05	1.04856e-05	6.85183e-06	4.95617e-06	0.000251067	0.688396							1523.51	0.0106856	2.28592e-05	2.12701e-05	3.03387e-05	3.59508e-05	3.08608e-05	2.36334e-05	1.84982e-05	1.24318e-05	9.13852e-06	5.34723e-06	2.25073e-06	0.000212579	0.703097							1523.51	0.01387	3.1208e-05	2.78001e-05	4.05812e-05	4.81559e-05	4.1923e-05	3.15053e-05
1525.44	0.0126643	2.92212e-05	2.71322e-05	3.71193e-05	4.18593e-05	3.65851e-05	2.88333e-05	2.14105e-05	1.51353e-05	1.07561e-05	7.01858e-06	5.07012e-06	0.000260141	0.688266							1525.44	0.0107233	2.40185e-05	2.22112e-05	3.155e-05	3.7268e-05	3.19034e-05	2.43759e-05	1.9037e-05	1.27701e-05	9.37092e-06	5.47437e-06	2.30205e-06	0.000220281	0.705578							1525.44	0.0139265	3.27917e-05	2.90293e-05	4.21996e-05	4.99189e-05	4.33381e-05	3.24942e-05
1527.37	0.0126652	3.07312e-05	2.83497e-05	3.86237e-05	4.34167e-05	3.78431e-05	2.97552e-05	2.20478e-05	1.55571e-05	1.10374e-05	7.19159e-06	5.1881e-06	0.000269742	0.688315							1527.37	0.0107247	2.52687e-05	2.32166e-05	3.28359e-05	3.86595e-05	3.30002e-05	2.51544e-05	1.96e-05	1.31225e-05	9.61242e-06	5.60616e-06	2.35517e-06	0.000228432	0.70567							1527.37	0.0139636	3.44996e-05	3.03423e-05	4.39174e-05	5.17814e-05	4.48266e-05	3.35309e-05
1529.3	0.0126837	3.23599e-05	2.965e-05	4.02204e-05	4.50616e-05	3.91662e-05	3.07215e-05	2.27136e-05	1.59966e-05	1.13297e-05	7.37096e-06	5.31018e-06	0.000279901	0.68932							1529.3	0.0107487	2.66179e-05	2.4291e-05	3.42011e-05	4.01295e-05	3.41538e-05	2.59702e-05	2.0188e-05	1.34896e-05	9.86324e-06	5.7427e-06	2.41012e-06	0.000237057	0.707249							1529.3	0.0140023	3.63429e-05	3.17454e-05	4.5741e-05	5.37488e-05	4.63923e-05	3.46173e-05
1531.23	0.0126613	3.41222e-05	3.10425e-05	4.19189e-05	4.68025e-05	4.05607e-05	3.17361e-05	2.34103e-05	1.64552e-05	1.16339e-05	7.55723e-06	5.43669e-06	0.000290676	0.688103							1531.23	0.0107353	2.80785e-05	2.54421e-05	3.56538e-05	4.16857e-05	3.53696e-05	2.68268e-05	2.08031e-05	1.38725e-05	1.01241e-05	5.88436e-06	2.46704e-06	0.000246208	0.706367							1531.23	0.0139758	3.83384e-05	3.32486e-05	4.76814e-05	5.58313e-05	4.80421e-05	3.5758e-05
1533.16	0.0125914	3.60307e-05	3.25342e-05	4.3726e-05	4.86451e-05	4.203e-05	3.28011e-05	2.41392e-05	1.69335e-05	1.19503e-05	7.75054e-06	5.5677e-06	0.000302108	0.684304							1533.16	0.0106644	2.96613e-05	2.66762e-05	3.72001e-05	4.3333e-05	3.66506e-05	2.7726e-05	2.14465e-05	1.42716e-05	1.03954e-05	6.03124e-06	2.52597e-06	0.000255918	0.701702							1533.16	0.0138516	4.0501e-05	3.486e-05	4.97465e-05	5.80359e-05	4.97805e-05	3.69552e-05
1535.09	0.0125419	3.81044e-05	3.41367e-05	4.56533e-05	5.05995e-05	4.35814e-05	3.39212e-05	2.4903e-05	1.74332e-05	1.228e-05	7.95146e-06	5.70357e-06	0.000314268	0.681614							1535.09	0.0106523	3.13821e-05	2.80026e-05	3.88497e-05	4.50807e-05	3.80031e-05	2.86716e-05	2.21204e-05	1.46885e-05	1.06778e-05	6.18377e-06	2.58707e-06	0.000266247	0.700906							1535.09	0.0138268	4.28523e-05	3.6592e-05	5.19495e-05	6.03746e-05	5.16157e-05	3.82142e-05
1537.01	0.0124233	4.03604e-05	3.58592e-05	4.77094e-05	5.26727e-05	4.52192e-05	3.5099e-05	2.57032e-05	1.7955e-05	1.26233e-05	8.16018e-06	5.8444e-06	0.000327206	0.675168							1537.01	0.0105039	3.32553e-05	2.94294e-05	4.06103e-05	4.69351e-05	3.9431e-05	2.96657e-05	2.28262e-05	1.51236e-05	1.09717e-05	6.34207e-06	2.65038e-06	0.000277241	0.691142							1537.01	0.0136453	4.5412e-05	3.84548e-05	5.43005e-05	6.28559e-05	5.35531e-05	3.95378e-05
1538.94	0.0121823	4.2823e-05	3.77159e-05	4.99084e-05	5.48769e-05	4.69519e-05	3.63397e-05	2.6543e-05	1.85009e-05	1.29814e-05	8.37733e-06	5.99058e-06	0.000341009	0.662071							1538.94	0.0101719	3.53016e-05	3.09684e-05	4.2494e-05	4.8907e-05	4.09415e-05	3.0713e-05	2.35667e-05	1.55786e-05	1.12781e-05	6.5066e-06	2.71607e-06	0.000288972	0.669296							1538.94	0.0132002	4.82084e-05	4.04641e-05	5.68156e-05	6.54944e-05	5.56026e-05	4.0932e-05
1540.87	0.0120064	4.55155e-05	3.97191e-05	5.22613e-05	5.72208e-05	4.87849e-05	3.76466e-05	2.7424e-05	1.90717e-05	1.33547e-05	8.60314e-06	6.14223e-06	0.000355744	0.652511							1540.87	0.0100435	3.75405e-05	3.26301e-05	4.45103e-05	5.10045e-05	4.25395e-05	3.1816e-05	2.43433e-05	1.60542e-05	1.15973e-05	6.67753e-06	2.7842e-06	0.000301497	0.660848							1540.87	0.0130107	5.12681e-05	4.26333e-05	5.95077e-05	6.83007e-05	5.77706e-05	4.24003e-05
1542.8	0.0119004	4.84703e-05	4.18867e-05	5.47855e-05	5.9719e-05	5.07281e-05	3.90258e-05	2.83501e-05	1.96697e-05	1.37446e-05	8.83832e-06	6.29979e-06	0.000371518	0.64675							1542.8	0.0100452	3.99993e-05	3.44295e-05	4.66744e-05	5.32406e-05	4.42336e-05	3.298e-05	2.51594e-05	1.65521e-05	1.19304e-05	6.85537e-06	2.85496e-06	0.00031491	0.66096							1542.8	0.0130097	5.46287e-05	4.49822e-05	6.23966e-05	7.12924e-05	6.00688e-05	4.39498e-05
1544.73	0.0117807	5.17188e-05	4.42347e-05	5.7495e-05	6.23827e-05	5.27885e-05	4.04814e-05	2.93234e-05	2.02959e-05	1.41515e-05	9.08314e-06	6.4634e-06	0.000388418	0.640245							1544.73	0.0099819	4.27048e-05	3.63803e-05	4.89984e-05	5.56254e-05	4.60298e-05	3.42084e-05	2.60166e-05	1.70732e-05	1.22778e-05	7.04031e-06	2.92841e-06	0.000329283	0.656795							1544.73	0.0129142	5.83266e-05	4.75285e-05	6.54987e-05	7.44827e-05	6.25053e-05	4.55848e-05
1546.66	0.011603	5.5305e-05	4.67863e-05	6.04114e-05	6.52297e-05	5.49779e-05	4.20206e-05	3.03481e-05	2.09527e-05	1.4577e-05	9.3384e-06	6.63355e-06	0.000406581	0.630588							1546.66	0.00986118	4.56941e-05	3.85021e-05	5.15011e-05	5.8175e-05	4.79383e-05	3.55072e-05	2.69189e-05	1.76196e-05	1.26409e-05	7.23292e-06	3.00477e-06	0.000344735	0.648851							1546.66	0.0127656	6.24127e-05	5.02978e-05	6.8839e-05	7.78934e-05	6.50942e-05	4.73135e-05
1548.58	0.0113543	5.92728e-05	4.95626e-05	6.3553e-05	6.82739e-05	5.73049e-05	4.36483e-05	3.14268e-05	2.16415e-05	1.50218e-05	9.60441e-06	6.81041e-06	0.00042612	0.617071							1548.58	0.00963427	4.90044e-05	4.08128e-05	5.41984e-05	6.0902e-05	4.99668e-05	3.68805e-05	2.78683e-05	1.81922e-05	1.30201e-05	7.43344e-06	3.08411e-06	0.000361363	0.633921							1548.58	0.0125144	6.69379e-05	5.33134e-05	7.24385e-05	8.15411e-05	6.78455e-05	4.91412e-05
1550.51	0.0110806	6.36825e-05	5.2594e-05	6.6947e-05	7.15374e-05	5.97837e-05	4.53731e-05	3.25645e-05	2.23653e-05	1.54874e-05	9.8821e-06	6.99453e-06	0.000447211	0.602197							1550.51	0.00939958	5.2687e-05	4.33383e-05	5.7114e-05	6.38263e-05	5.21275e-05	3.83357e-05	2.88692e-05	1.87936e-05	1.34167e-05	7.64251e-06	3.16668e-06	0.000379318	0.618479							1550.51	0.0122224	7.19725e-05	5.66089e-05	7.63289e-05	8.54524e-05	7.0776e-05	5.10777e-05
1552.44	0.0107697	6.85965e-05	5.5909e-05	7.06173e-05	7.50379e-05	6.2425e-05	4.7201e-05	3.37644e-05	2.31254e-05	1.59747e-05	1.01718e-05	7.18611e-06	0.000470009	0.5853							1552.44	0.00913059	5.6795e-05	4.61027e-05	6.02686e-05	6.6964e-05	5.44299e-05	3.98777e-05	2.99245e-05	1.94249e-05	1.38316e-05	7.8604e-06	3.25256e-06	0.000398732	0.60078							1552.44	0.0118732	7.7589e-05	6.02159e-05	8.05377e-05	8.96489e-05	7.38985e-05	5.31296e-05
1554.37	0.0104218	7.40999e-05	5.95477e-05	7.45988e-05	7.8803e-05	6.52464e-05	4.91424e-05	3.50325e-05	2.39254e-05	1.64856e-05	1.04746e-05	7.38577e-06	0.000494742	0.566393							1554.37	0.00879407	6.14007e-05	4.91403e-05	6.36926e-05	7.03399e-05	5.68892e-05	4.15153e-05	3.10391e-05	2.00888e-05	1.42661e-05	8.08785e-06	3.34202e-06	0.000419802	0.578637							1554.37	0.0114399	8.38867e-05	6.4179e-05	8.51053e-05	9.41636e-05	7.72334e-05	5.53086e-05
1556.3	0.0100376	8.02832e-05	6.35491e-05	7.89229e-05	8.28556e-05	6.82613e-05	5.12047e-05	3.63724e-05	2.47671e-05	1.70211e-05	1.0791e-05	7.59375e-06	0.000521622	0.545513							1556.3	0.00840613	6.65816e-05	5.24846e-05	6.74136e-05	7.39747e-05	5.9517e-05	4.32547e-05	3.22165e-05	2.07869e-05	1.47213e-05	8.32519e-06	3.43517e-06	0.000442711	0.553111							1556.3	0.0109603	9.09714e-05	6.85417e-05	9.00683e-05	9.90242e-05	8.07966e-05	5.76228e-05
1558.23	0.00960168	8.72696e-05	6.79676e-05	8.36348e-05	8.72301e-05	7.14912e-05	5.34005e-05	3.77914e-05	2.56544e-05	1.75834e-05	1.11221e-05	7.81074e-06	0.000550956	0.521822							1558.23	0.00790791	7.24426e-05	5.61818e-05	7.14709e-05	7.78998e-05	6.23322e-05	4.51064e-05	3.34626e-05	2.15224e-05	1.51987e-05	8.57325e-06	3.53232e-06	0.000467723	0.520329							1558.23	0.0102855	9.89872e-05	7.33642e-05	9.54791e-05	0.000104272	8.46136e-05	6.00864e-05
1560.15	0.00926913	9.51942e-05	7.28574e-05	8.87767e-05	9.19566e-05	7.49533e-05	5.5739e-05	3.92941e-05	2.65896e-05	1.81737e-05	1.14684e-05	8.03703e-06	0.00058304	0.503749							1560.15	0.00767507	7.90996e-05	6.02786e-05	7.59014e-05	8.21421e-05	6.53497e-05	4.70784e-05	3.47817e-05	2.22971e-05	1.56995e-05	8.83241e-06	3.63359e-06	0.000495094	0.505009							1560.15	0.00992654	0.000108092	7.87074e-05	0.000101387	0.000109944	8.87044e-05	6.27095e-05
1562.08	0.00900882	0.00010424	7.82935e-05	9.44082e-05	9.70791e-05	7.86743e-05	5.82355e-05	4.08888e-05	2.75774e-05	1.87945e-05	1.18313e-05	8.27342e-06	0.000618296	0.489602							1562.08	0.00761227	8.67098e-05	6.48393e-05	8.07573e-05	8.67416e-05	6.85927e-05	4.91832e-05	3.61808e-05	2.31148e-05	1.62257e-05	9.10362e-06	3.73933e-06	0.000525188	0.500876							1562.08	0.00985261	0.000118503	8.46547e-05	0.00010786	0.000116093	9.31006e-05	6.55093e-05
1564.01	0.00865934	0.000114616	8.4353e-05	0.000100587	0.000102637	8.26763e-05	6.09016e-05	4.25815e-05	2.86206e-05	1.94472e-05	1.22115e-05	8.52026e-06	0.000657151	0.470609							1564.01	0.00733483	9.54517e-05	6.99303e-05	8.60887e-05	9.1734e-05	7.20805e-05	5.14309e-05	3.76651e-05	2.39778e-05	1.67785e-05	9.38736e-06	3.84969e-06	0.000558375	0.482621							1564.01	0.00953671	0.000130462	9.12927e-05	0.000114966	0.000122767	9.78282e-05	6.84987e-05
1565.94	0.00828839	0.000126603	9.11415e-05	0.000107392	0.000108687	8.69928e-05	6.37561e-05	4.43823e-05	2.97247e-05	2.01349e-05	1.26106e-05	8.77843e-06	0.000700203	0.450449							1565.94	0.00700637	0.000105568	7.56427e-05	9.19657e-05	9.7171e-05	7.58423e-05	5.3837e-05	3.92433e-05	2.48904e-05	1.73603e-05	9.68472e-06	3.96507e-06	0.000595171	0.461009							1565.94	0.0091321	0.000144305	9.87396e-05	0.000122798	0.000130034	0.000102927	7.16986e-05
1567.87	0.00790089	0.000140532	9.87715e-05	0.000114903	0.000115282	9.16525e-05	6.68138e-05	4.62984e-05	3.0893e-05	2.08592e-05	1.30292e-05	9.04835e-06	0.000748083	0.429389							1567.87	0.00665273	0.000117345	8.20738e-05	9.84579e-05	0.0001031	7.9903e-05	5.64141e-05	4.09217e-05	2.58555e-05	1.79724e-05	9.99624e-06	4.08564e-06	0.000636126	0.43774							1567.87	0.00866385	0.000160421	0.000107122	0.000131448	0.000137958	0.00010843	7.51255e-05
1569.8	0.00747824	0.000156856	0.000107396	0.000123229	0.000122497	9.66982e-05	7.00979e-05	4.83422e-05	3.21322e-05	2.16237e-05	1.34693e-05	9.33105e-06	0.000801672	0.406419							1569.8	0.00627329	0.000131174	8.93557e-05	0.000105661	0.00010959	8.42998e-05	5.91817e-05	4.27107e-05	2.68783e-05	1.86179e-05	1.03232e-05	4.21185e-06	0.000682004	0.412773							1569.8	0.00817472	0.000179348	0.000116612	0.000141044	0.00014663	0.000114387	7.88052e-05
1571.73	0.00712524	0.000176123	0.000117182	0.000132483	0.000130402	0.000102167	7.36276e-05	5.05228e-05	3.34466e-05	2.24305e-05	1.39318e-05	9.62704e-06	0.000861943	0.387235							1571.73	0.00601634	0.00014753	9.76346e-05	0.000113674	0.000116704	8.90655e-05	6.21557e-05	4.46183e-05	2.79623e-05	1.92983e-05	1.06662e-05	4.34393e-06	0.000733653	0.395867							1571.73	0.00785625	0.000201736	0.000127399	0.000151715	0.000156136	0.000120844	8.2759e-05
1573.65	0.00678384	0.00019909	0.000128358	0.000142816	0.000139099	0.000108115	7.74317e-05	5.28551e-05	3.48439e-05	2.32837e-05	1.44187e-05	9.93748e-06	0.000930248	0.368681							1573.65	0.00570798	0.00016707	0.000107109	0.000122631	0.000124534	9.42479e-05	6.53605e-05	4.66574e-05	2.91136e-05	2.0017e-05	1.10268e-05	4.48238e-06	0.00079225	0.375577							1573.65	0.00746503	0.000228489	0.00013974	0.00016364	0.000166597	0.000127865	8.70191e-05
1575.58	0.006388	0.000226709	0.000141183	0.000154389	0.000148684	0.000114592	8.15352e-05	5.53509e-05	3.63296e-05	2.41859e-05	1.49312e-05	1.0263e-05	0.00100815	0.347168							1575.58	0.00526994	0.000190626	0.000118004	0.000132673	0.00013317	9.98909e-05	6.88169e-05	4.88379e-05	3.03367e-05	2.07761e-05	1.14058e-05	4.62747e-06	0.000859165	0.346754							1575.58	0.0069046	0.000260744	0.00015393	0.000177007	0.000178132	0.000135509	9.16131e-05
1577.51	0.00611594	0.000260317	0.000156007	0.000167421	0.000159294	0.00012167	8.59748e-05	5.80287e-05	3.7913e-05	2.51419e-05	1.54719e-05	1.06049e-05	0.00109784	0.332383							1577.51	0.00504767	0.000219363	0.000130629	0.000143995	0.000142734	0.000106057	7.25557e-05	5.11757e-05	3.1639e-05	2.15796e-05	1.18049e-05	4.77979e-06	0.000936312	0.332129							1577.51	0.00664932	0.0003001	0.000170367	0.000192072	0.000190906	0.000143859	9.65819e-05
1579.44	0.00591313	0.000301654	0.000173243	0.000182149	0.000171067	0.000129416	9.0783e-05	6.09034e-05	3.9601e-05	2.61552e-05	1.60421e-05	1.0964e-05	0.00120198	0.321361							1579.44	0.00493878	0.000254805	0.000145345	0.000156807	0.000153353	0.000112805	7.66043e-05	5.36836e-05	3.30261e-05	2.243e-05	1.22249e-05	4.93966e-06	0.00102602	0.324965							1579.44	0.00654071	0.000348648	0.000189521	0.000209114	0.000205086	0.000152997	0.000101962
1581.37	0.00568539	0.000353215	0.000193455	0.000198896	0.000184191	0.000137926	9.60072e-05	6.39981e-05	4.1405e-05	2.72314e-05	1.66446e-05	1.13418e-05	0.00132431	0.308984							1581.37	0.00475055	0.000299139	0.00016265	0.000171393	0.000165199	0.000120218	8.10022e-05	5.63812e-05	3.4507e-05	2.33321e-05	1.2668e-05	5.10777e-06	0.0011316	0.312579							1581.37	0.00630506	0.000409382	0.000212039	0.00022851	0.000220901	0.000163034	0.000107804
1583.3	0.0054824	0.000418373	0.000217326	0.000218021	0.000198865	0.000147294	0.00010169	6.73321e-05	4.33337e-05	2.83746e-05	1.72814e-05	1.17393e-05	0.00146963	0.297952							1583.3	0.00457744	0.000355319	0.00018315	0.000188075	0.000178452	0.000128378	8.57855e-05	5.9285e-05	3.60886e-05	2.42891e-05	1.31354e-05	5.28449e-06	0.00125724	0.301189							1583.3	0.00608231	0.000486356	0.000238704	0.000250685	0.000238592	0.000174079	0.000114159
1585.23	0.00532283	0.000502051	0.000245804	0.000240015	0.000215356	0.000157649	0.000107894	7.09345e-05	4.54011e-05	2.95919e-05	1.79557e-05	1.21581e-05	0.00164481	0.28928							1585.23	0.00442658	0.000427657	0.000207686	0.000207289	0.000193359	0.000137396	9.1006e-05	6.242e-05	3.7782e-05	2.53066e-05	1.36293e-05	5.47064e-06	0.001409	0.291263							1585.23	0.00588603	0.000585472	0.000270606	0.000276214	0.000258486	0.000186285	0.000121092
1587.15	0.00520322	0.000611097	0.000280078	0.000265445	0.000233955	0.000169121	0.000114677	7.48306e-05	4.76184e-05	3.08883e-05	1.86698e-05	1.25996e-05	0.00185898	0.282779							1587.15	0.00430941	0.000522114	0.00023732	0.000229541	0.000210184	0.000147386	9.67122e-05	6.58074e-05	3.95962e-05	2.63887e-05	1.41513e-05	5.66667e-06	0.00159487	0.283553							1587.15	0.0057447	0.000714888	0.000309119	0.000305767	0.000280936	0.000199804	0.00012867
1589.08	0.0051233	0.000755538	0.00032182	0.000295083	0.000255055	0.000181889	0.000122121	7.90577e-05	5.00029e-05	3.22723e-05	1.94276e-05	1.30657e-05	0.00212533	0.278436							1589.08	0.00424937	0.000647319	0.000273549	0.000255521	0.000229288	0.000158504	0.000102973	6.94791e-05	4.15448e-05	2.75422e-05	1.4704e-05	5.87352e-06	0.0018263	0.279602							1589.08	0.00567394	0.000886388	0.00035618	0.000340253	0.00030642	0.000214846	0.000136982
1591.01	0.00510365	0.000949101	0.000373213	0.000329853	0.000279095	0.00019614	0.000130304	8.36493e-05	5.2569e-05	3.37504e-05	2.0232e-05	1.35579e-05	0.00246147	0.277368							1591.01	0.00425235	0.000814776	0.000318336	0.00028606	0.000251073	0.000170912	0.000109853	7.34632e-05	4.36393e-05	2.8772e-05	1.52895e-05	6.09177e-06	0.00211827	0.279799							1591.01	0.0056718	0.00111561	0.000414323	0.000380768	0.000335474	0.000231628	0.000146115
1592.94	0.00515688	0.00121017	0.000437387	0.000371029	0.000306667	0.000212127	0.000139338	8.86535e-05	5.53387e-05	3.53329e-05	2.10878e-05	1.40786e-05	0.00289121	0.280261							1592.94	0.00429262	0.00103901	0.000374499	0.000322298	0.000276084	0.000184828	0.000117447	7.78008e-05	4.58969e-05	3.00866e-05	1.59108e-05	6.32252e-06	0.00249018	0.282448							1592.94	0.00571434	0.00142215	0.000487186	0.000428816	0.00036882	0.000250447	0.000156194
1594.87	0.005254	0.00155789	0.000518578	0.000420187	0.000338456	0.000230122	0.000149333	9.41153e-05	5.83307e-05	3.70282e-05	2.19984e-05	1.46296e-05	0.00344067	0.285539							1594.87	0.00434827	0.00133247	0.000445862	0.000365658	0.000304949	0.00020049	0.000125846	8.25297e-05	4.83323e-05	3.14924e-05	1.65703e-05	6.56647e-06	0.00296077	0.28611							1594.87	0.00580796	0.00182232	0.000579702	0.000486267	0.000407293	0.000271621	0.000167338
1596.8	0.00538701	0.00199947	0.000622973	0.000479528	0.00037539	0.000250492	0.000160441	0.000100098	6.15728e-05	3.88491e-05	2.29697e-05	1.52138e-05	0.004127	0.292768							1596.8	0.00444695	0.00169148	0.000538004	0.000418126	0.000338524	0.000218217	0.000135177	8.77035e-05	5.09674e-05	3.29995e-05	1.7272e-05	6.82493e-06	0.0035353	0.292603							1596.8	0.00594698	0.00230958	0.000699055	0.000555733	0.000452028	0.00029558	0.000179716
1598.72	0.0055665	0.00249257	0.000759187	0.000551882	0.000418572	0.000273647	0.000172819	0.000106664	6.50898e-05	4.08061e-05	2.4006e-05	1.58333e-05	0.00492108	0.302522							1598.72	0.00461126	0.00206288	0.000658648	0.000482261	0.000377826	0.000238362	0.000145571	9.33736e-05	5.38215e-05	3.46162e-05	1.80188e-05	7.09877e-06	0.00417248	0.303414							1598.72	0.00615295	0.00280925	0.000855183	0.000640575	0.000504374	0.000322799	0.000193501
1600.65	0.00581174	0.00289878	0.000939821	0.000641271	0.00046952	0.000300138	0.000186681	0.000113897	6.89176e-05	4.29155e-05	2.51144e-05	1.64917e-05	0.00570355	0.31585							1600.65	0.00481696	0.00231989	0.000818928	0.000561705	0.000424255	0.000261406	0.000157207	9.96118e-05	5.69228e-05	3.63553e-05	1.88153e-05	7.38954e-06	0.00476248	0.316949							1600.65	0.00644967	0.00314829	0.00106239	0.000745571	0.000566186	0.000353924	0.000208928
1602.58	0.00617035	0.00301632	0.00118207	0.00075306	0.000530096	0.000330597	0.000202256	0.000121881	7.30893e-05	4.51909e-05	2.63006e-05	1.71916e-05	0.00629806	0.33534							1602.58	0.00510992	0.00232479	0.00103351	0.000661331	0.000479533	0.000287892	0.000170275	0.000106489	6.0297e-05	3.82273e-05	1.96652e-05	7.69834e-06	0.00518971	0.336225							1602.58	0.00682069	0.00314449	0.00133954	0.0008771	0.000639746	0.000389687	0.000226249
1604.51	0.00659546	0.00277123	0.00150878	0.000895036	0.000602893	0.000365881	0.000219853	0.000130735	7.76521e-05	4.76527e-05	2.75732e-05	1.79372e-05	0.00666523	0.358443							1604.51	0.00545822	0.00207456	0.00132032	0.000788195	0.000546059	0.000318566	0.000185032	0.000114102	6.39807e-05	4.02481e-05	2.05743e-05	8.02705e-06	0.00547966	0.359143							1604.51	0.00725889	0.00280018	0.00170967	0.0010444	0.000728227	0.000431086	0.000245803
1606.44	0.00705511	0.00230998	0.00194299	0.00107794	0.000691216	0.000407001	0.000239813	0.000140577	8.26508e-05	5.03191e-05	2.89395e-05	1.87319e-05	0.00699016	0.383424							1606.44	0.00584934	0.00170459	0.00169265	0.00095202	0.000626896	0.000354301	0.000201762	0.000122551	6.80085e-05	4.24318e-05	2.15473e-05	8.37702e-06	0.00579514	0.384878							1606.44	0.00776038	0.00229937	0.0021902	0.00126016	0.000835678	0.000479296	0.000267963
1608.37	0.00760388	0.0018256	0.00249085	0.00131754	0.000799743	0.000455343	0.000262597	0.00015157	8.81481e-05	5.32163e-05	3.04103e-05	1.95809e-05	0.0074946	0.413248							1608.37	0.00632479	0.00134387	0.00213867	0.00116699	0.000726379	0.000396295	0.000220849	0.000131971	7.24291e-05	4.47986e-05	2.25913e-05	8.75052e-06	0.00627358	0.416162							1608.37	0.00835876	0.00181343	0.00276692	0.0015429	0.000967829	0.000535923	0.000293235
1610.3	0.0082907	0.00141781	0.00309312	0.00163579	0.000934668	0.000512599	0.000288728	0.000163886	9.42059e-05	5.63681e-05	3.19949e-05	2.04883e-05	0.00824966	0.450574							1610.3	0.0069002	0.00104792	0.00257797	0.00145253	0.000850254	0.000446007	0.000242725	0.000142505	7.72897e-05	4.73667e-05	2.37121e-05	9.14928e-06	0.00691743	0.454023							1610.3	0.00910782	0.00141519	0.00333886	0.00191796	0.00113226	0.000602923	0.000322189
1612.22	0.00905959	0.0011041	0.00357044	0.00206376	0.00110493	0.000581113	0.000318917	0.000177759	0.00010091	5.98089e-05	3.37071e-05	2.14607e-05	0.00913691	0.492361							1612.22	0.00756164	0.000821471	0.0028436	0.00183535	0.00100681	0.00050546	0.00026798	0.000154346	8.26561e-05	5.01627e-05	2.49189e-05	9.57608e-06	0.00760233	0.497545							1612.22	0.00997333	0.00111037	0.00369293	0.00242025	0.00133989	0.000683003	0.000355601
1614.15	0.00985003	0.000870503	0.00367848	0.00263991	0.0013228	0.000663851	0.000353997	0.000193442	0.000108346	6.3571e-05	3.55589e-05	2.25031e-05	0.00995296	0.535319							1614.15	0.00819407	0.000652311	0.00278617	0.00234595	0.00120738	0.000577206	0.000297304	0.000167703	8.8594e-05	5.32107e-05	2.62191e-05	1.00331e-05	0.00821209	0.539158							1614.15	0.0108314	0.000882478	0.00363245	0.00308996	0.00160567	0.000779577	0.000394375
1616.08	0.0106672	0.000697008	0.00334882	0.00340179	0.00160627	0.000764993	0.000395106	0.000211282	0.000116633	6.76996e-05	3.75681e-05	2.36237e-05	0.0106708	0.57973							1616.08	0.00879699	0.000525859	0.00244109	0.00300695	0.00146855	0.000664837	0.000331637	0.000182859	9.5194e-05	5.65455e-05	2.76242e-05	1.05238e-05	0.00881167	0.578829							1616.08	0.0116272	0.000711953	0.00319456	0.00395825	0.00195137	0.000897448	0.00043975
1618.01	0.0116379	0.000567136	0.00277522	0.00434548	0.00198044	0.00089003	0.000443624	0.000231663	0.000125895	7.2239e-05	3.97505e-05	2.48292e-05	0.0114963	0.632484							1618.01	0.00964547	0.000430503	0.0019848	0.00379017	0.00181319	0.000773056	0.000372117	0.00020013	0.00010255	6.02001e-05	2.91439e-05	1.1051e-05	0.00956692	0.634658							1618.01	0.0127557	0.00058324	0.00260445	0.00499305	0.00240707	0.00104289	0.000493216
1619.94	0.012645	0.000468444	0.00218783	0.00534132	0.00248148	0.00104685	0.000501457	0.000255112	0.000136301	7.72504e-05	4.21292e-05	2.61297e-05	0.0125643	0.687217							1619.94	0.0105589	0.000357514	0.00155875	0.00454486	0.00227372	0.000908614	0.000420314	0.000219943	0.000110788	6.42206e-05	3.0793e-05	1.1619e-05	0.0105011	0.69476							1619.94	0.0140006	0.000484634	0.00204857	0.00600604	0.00301533	0.00122491	0.000556835
1621.87	0.0135711	0.000392347	0.00169855	0.00604983	0.00315651	0.00124621	0.000571002	0.000282235	0.000148033	8.27952e-05	4.47254e-05	2.75341e-05	0.0136998	0.737548							1621.87	0.0113083	0.000300857	0.00121559	0.00497084	0.00289062	0.00108066	0.000478196	0.00024279	0.000120046	6.86527e-05	3.25845e-05	1.22315e-05	0.0114131	0.74407							1621.87	0.0150317	0.000408033	0.00159875	0.00660789	0.00382941	0.00145568	0.00063318
1623.8	0.0144827	0.000332691	0.00132369	0.00608554	0.00405994	0.00150385	0.00065562	0.000313863	0.000161337	8.8958e-05	4.75695e-05	2.90551e-05	0.0146021	0.78709							1623.8	0.0120303	0.000256171	0.000954812	0.00482499	0.00370602	0.00130252	0.000548518	0.000269341	0.000130507	7.35592e-05	3.45372e-05	1.28938e-05	0.0121139	0.791576							1623.8	0.0160497	0.000347576	0.00125608	0.00646128	0.00490524	0.00175295	0.000725858
1625.72	0.0153761	0.00028528	0.00104485	0.00542562	0.00522002	0.00184169	0.000759695	0.000350989	0.000176487	9.58258e-05	5.06903e-05	3.07042e-05	0.0152819	0.835644							1625.72	0.0128151	0.000220462	0.00076025	0.00419699	0.00472723	0.00159268	0.000634858	0.000300389	0.000142375	7.9004e-05	3.66688e-05	1.36108e-05	0.0127045	0.843215							1625.72	0.0170793	0.000299237	0.00100011	0.0056562	0.00625479	0.00214124	0.000839543
1627.65	0.0161836	0.000247042	0.000837676	0.00443902	0.00655604	0.0022917	0.000889503	0.00039498	0.000193856	0.000103518	5.41287e-05	3.24982e-05	0.01604	0.879529							1627.65	0.0134952	0.000191522	0.000614623	0.00339859	0.00584751	0.00197778	0.000742326	0.000337028	0.000155923	8.50747e-05	3.90041e-05	1.43894e-05	0.0134038	0.887965							1627.65	0.0179943	0.00026004	0.000808421	0.00459889	0.00774393	0.00265595	0.000980906
1629.58	0.016895	0.000215847	0.000682438	0.0034822	0.00773798	0.00289683	0.00105353	0.000447534	0.000213871	0.000112161	5.79246e-05	3.44523e-05	0.0169348	0.918192							1629.58	0.0140788	0.00016781	0.000504548	0.00266583	0.00674346	0.00249315	0.000877796	0.000380597	0.000171464	9.18627e-05	4.15671e-05	1.52361e-05	0.0141533	0.926365							1629.58	0.0188232	0.000227909	0.000663501	0.00361446	0.0089555	0.00334401	0.0011589
1631.51	0.0174804	0.000190077	0.000564327	0.00270217	0.00822025	0.00371156	0.00126416	0.00051102	0.000237111	0.000121927	6.21337e-05	3.65884e-05	0.0176213	0.950006							1631.51	0.0145504	0.000148146	0.000420062	0.00207907	0.00697577	0.0031826	0.00105126	0.000432963	0.000189421	9.94927e-05	4.4391e-05	1.61598e-05	0.0146393	0.957395							1631.51	0.0194666	0.000201252	0.000552273	0.00282067	0.00930674	0.00426392	0.00138654
1633.44	0.017857	0.00016859	0.000473144	0.00211022	0.00770456	0.00478225	0.00153863	0.00058849	0.000264267	0.000133005	6.68127e-05	3.8927e-05	0.0178689	0.970473							1633.44	0.0147901	0.000131692	0.000354298	0.00163471	0.00640196	0.00408101	0.00127653	0.000496501	0.000210289	0.000108099	4.75092e-05	1.71691e-05	0.0147598	0.973167							1633.44	0.0197868	0.000178941	0.000465702	0.00221758	0.00858407	0.00546356	0.00168175
1635.37	0.0180955	0.000150485	0.000401576	0.00167023	0.00650751	0.006091	0.00190216	0.000684283	0.000296285	0.000145652	7.20391e-05	4.14973e-05	0.0179627	0.983435							1635.37	0.0148881	0.000117785	0.00030229	0.00130295	0.00535183	0.00516761	0.00157367	0.000574573	0.000234747	0.000117864	5.09671e-05	1.82761e-05	0.0148126	0.979616							1635.37	0.0199358	0.000160076	0.000397253	0.00176674	0.00720408	0.00692022	0.00207062
1637.3	0.0183148	0.000135113	0.000344633	0.00134329	0.00517459	0.00742474	0.0023893	0.000804196	0.000334325	0.000160159	7.78947e-05	4.43276e-05	0.0182326	0.995353							1637.3	0.015091	0.000105945	0.000260627	0.00105474	0.00425042	0.00626215	0.00196992	0.000671619	0.000263615	0.000128991	5.48116e-05	1.94924e-05	0.0150423	0.992966							1637.3	0.0202275	0.000144009	0.00034243	0.00142934	0.00573486	0.00840441	0.00258852
1639.22	0.0184003	0.000121945	0.00029866	0.00109744	0.00402278	0.0082918	0.00304634	0.000956645	0.000380002	0.00017692	8.44908e-05	4.74575e-05	0.0185245	1							1639.22	0.0151979	9.57759e-05	0.000226784	0.000866736	0.00331664	0.0069671	0.00250141	0.00079404	0.000298029	0.000141756	5.91065e-05	2.08342e-05	0.0152882	1							1639.22	0.0204051	0.000130208	0.000297907	0.00117383	0.00447994	0.00939428	0.00328255
1641.15	0.0183421	0.000110596	0.000261119	0.000910044	0.00312883	0.00820078	0.00392155	0.00115325	0.000435372	0.0001964	9.19483e-05	5.09265e-05	0.0184608	0.996837							1641.15	0.0151591	8.6991e-05	0.000198996	0.000722422	0.00259404	0.00689389	0.00320522	0.00095058	0.000339411	0.000156474	6.39193e-05	2.23176e-05	0.0152343	0.997447							1641.15	0.0203502	0.000118282	0.000261357	0.00097779	0.00350514	0.00935409	0.00420181
1643.08	0.0182056	0.000100739	0.00023008	0.000764789	0.00246064	0.00720971	0.00503343	0.00141108	0.000503342	0.00021923	0.000100431	5.47894e-05	0.0180883	0.989419							1643.08	0.0150119	7.9345e-05	0.000175909	0.000609839	0.00205202	0.00608775	0.00409515	0.00115401	0.00038976	0.000173576	6.93414e-05	2.39649e-05	0.0149107	0.987761							1643.08	0.0201391	0.0001079	0.000230996	0.000824938	0.00277262	0.00830859	0.00536752
1645.01	0.0179394	9.21348e-05	0.00020418	0.000650576	0.00196517	0.00585238	0.00627614	0.00175386	0.000587753	0.000246179	0.000110123	5.91028e-05	0.0177976	0.974951							1645.01	0.0146981	7.2658e-05	0.000156558	0.0005208	0.00164776	0.00497175	0.00509046	0.00142198	0.000451675	0.000193574	7.54726e-05	2.5799e-05	0.0146285	0.967114							1645.01	0.0197036	9.88179e-05	0.000205553	0.000704121	0.00222586	0.00681242	0.00668295
1646.94	0.0175872	8.45743e-05	0.00018234	0.000559367	0.00159462	0.00457709	0.00730217	0.00221506	0.00069415	0.000278309	0.000121275	6.39444e-05	0.0176729	0.955811							1646.94	0.0143865	6.67716e-05	0.000140175	0.000449325	0.00134354	0.00391067	0.00592748	0.00177963	0.000528874	0.000217171	8.24479e-05	2.78512e-05	0.0144739	0.946611							1646.94	0.0192821	9.08221e-05	0.000184017	0.000607193	0.00181433	0.00536962	0.00781613
1648.87	0.0172588	7.79032e-05	0.000163786	0.000485626	0.00131403	0.00355267	0.00760277	0.00283567	0.000830126	0.000316951	0.000134174	6.93969e-05	0.0173831	0.937963							1648.87	0.0141825	6.15692e-05	0.000126206	0.000391271	0.00111182	0.00304942	0.00621121	0.00225886	0.000626368	0.000245229	9.04188e-05	3.01546e-05	0.0142025	0.933188							1648.87	0.0189922	8.37543e-05	0.000165658	0.00052851	0.00150087	0.00419037	0.00824768
1650.8	0.0168027	7.19826e-05	0.000147882	0.000425212	0.00109803	0.00277829	0.0069889	0.00365424	0.00100682	0.00036398	0.000149217	7.55735e-05	0.0167601	0.913175							1650.8	0.0137075	5.6945e-05	0.000114194	0.000343512	0.000932459	0.00239308	0.00576972	0.00289448	0.000751451	0.000278948	9.95913e-05	3.27544e-05	0.0136671	0.901934							1650.8	0.0183869	7.74712e-05	0.000149872	0.000463814	0.00125832	0.00328867	0.00771933
1652.72	0.0162035	6.671e-05	0.000134168	0.000375214	0.000929311	0.0022038	0.00582774	0.00466092	0.00123976	0.000421834	0.000166876	8.25987e-05	0.0161089	0.880611							1652.72	0.0130518	5.28212e-05	0.000103804	0.000303842	0.000791682	0.00190317	0.00486261	0.00369872	0.000914202	0.000319857	0.000110204	3.56998e-05	0.0130966	0.85879							1652.72	0.0175083	7.18671e-05	0.000136221	0.000410101	0.00106799	0.00261466	0.00654331
1654.65	0.0157781	6.19901e-05	0.00012225	0.000333372	0.000795401	0.001776	0.00460644	0.00570533	0.0015514	0.000494011	0.000187803	9.06422e-05	0.0157246	0.857491							1654.65	0.01285	4.91248e-05	9.47506e-05	0.000270533	0.000679475	0.0015367	0.00387552	0.00460277	0.00112927	0.000370118	0.000122581	3.90578e-05	0.0127699	0.845512							1654.65	0.0172163	6.68433e-05	0.000124327	0.000365022	0.000916336	0.00211024	0.00523234
1656.58	0.0153904	5.7753e-05	0.000111843	0.000298068	0.000687751	0.00145407	0.00357757	0.0064156	0.00197119	0.000585239	0.000212804	9.98974e-05	0.0154718	0.836421							1656.58	0.0126812	4.58026e-05	8.68246e-05	0.000242345	0.00058893	0.00125998	0.00302662	0.0053697	0.00141639	0.000432585	0.000137113	4.29038e-05	0.0126492	0.834405							1656.58	0.0169962	6.23274e-05	0.000113916	0.00032689	0.000794001	0.00172938	0.004092
1658.51	0.0149122	5.39316e-05	0.000102694	0.000267998	0.000600012	0.00120792	0.00278586	0.00639731	0.00253386	0.000702422	0.00024301	0.000110628	0.0150057	0.810432							1658.51	0.0123227	4.28029e-05	7.98409e-05	0.000218271	0.000514886	0.00104785	0.00236496	0.00564205	0.00180139	0.000511374	0.000154335	4.73404e-05	0.0124251	0.810816							1658.51	0.0164857	5.82495e-05	0.000104744	0.000294335	0.000693993	0.0014375	0.00319833
1660.44	0.0143748	5.0477e-05	9.46183e-05	0.000242214	0.000527743	0.00101692	0.0021963	0.00566216	0.00326013	0.000855162	0.000279872	0.000123145	0.0143087	0.781226							1660.44	0.0118806	4.00883e-05	7.36633e-05	0.000197578	0.000453717	0.000882926	0.00186829	0.00525484	0.00230941	0.000612108	0.000174913	5.2487e-05	0.01192	0.781726							1660.44	0.0158902	5.45587e-05	9.66315e-05	0.000266364	0.000611398	0.00121067	0.00252589
1662.37	0.0138001	4.73408e-05	8.74483e-05	0.000219928	0.000467522	0.000866286	0.00175844	0.00461303	0.00410744	0.00105752	0.000325458	0.000137876	0.0136883	0.749993							1662.37	0.0113932	3.76214e-05	6.81677e-05	0.000179653	0.000402611	0.000752651	0.00149757	0.00443608	0.0029451	0.000742993	0.000199775	5.85072e-05	0.0113207	0.749656							1662.37	0.015222	5.12045e-05	8.94154e-05	0.000242141	0.000542411	0.00103157	0.00202357
1664.29	0.01328	4.44881e-05	8.1061e-05	0.000200559	0.000416909	0.000745894	0.00143068	0.00361307	0.00488056	0.00132873	0.000382529	0.000155342	0.0132798	0.721727							1664.29	0.010984	3.53754e-05	6.32631e-05	0.000164043	0.000359558	0.000648404	0.00121922	0.00353888	0.00363864	0.000915385	0.000230115	6.55978e-05	0.0108785	0.722731							1664.29	0.0146497	4.81504e-05	8.2976e-05	0.000221054	0.00048431	0.000888332	0.00164638
1666.22	0.0127626	4.18833e-05	7.53414e-05	0.000183608	0.000373952	0.000648293	0.00118164	0.00280379	0.00523569	0.00169454	0.000455095	0.000176269	0.0128701	0.693608							1666.22	0.0105543	3.33228e-05	5.88637e-05	0.000150356	0.00032294	0.000563808	0.0010073	0.00276386	0.0041878	0.00114544	0.000267628	7.40307e-05	0.0105754	0.694458							1666.22	0.0140872	4.5359e-05	7.72005e-05	0.00020257	0.000434906	0.000772144	0.00135932
1668.15	0.0122054	3.95009e-05	7.02054e-05	0.000168708	0.00033724	0.000568291	0.000989621	0.00219127	0.00495583	0.00218157	0.000548692	0.000201574	0.0122525	0.663326							1668.15	0.0100397	3.1444e-05	5.4907e-05	0.000138305	0.000291585	0.00049441	0.000843709	0.00215958	0.00432027	0.00145371	0.000314578	8.41452e-05	0.0101866	0.660598							1668.15	0.0134167	4.28037e-05	7.20065e-05	0.000186299	0.000392613	0.000676871	0.00113785
1670.08	0.011654	3.73143e-05	6.5572e-05	0.00015553	0.000305601	0.00050192	0.000839105	0.00173622	0.00421474	0.00279941	0.000671452	0.000232554	0.0115594	0.633359							1670.08	0.00958923	2.97182e-05	5.13321e-05	0.000127629	0.000264517	0.000436799	0.000715379	0.00170531	0.00395484	0.00186268	0.000374237	9.64167e-05	0.00961885	0.630958							1670.08	0.012812	4.04563e-05	6.73142e-05	0.000171889	0.00035611	0.000597812	0.000964214
1672.01	0.0111557	3.53047e-05	6.13822e-05	0.000143832	0.000278181	0.000446363	0.00071949	0.0013979	0.00336248	0.00348753	0.000834679	0.000270914	0.0110381	0.606278							1672.01	0.00921489	2.81309e-05	4.80951e-05	0.000118139	0.00024102	0.000388547	0.000613351	0.00136661	0.0033011	0.00238051	0.000451108	0.000111461	0.00904808	0.606327							1672.01	0.0122919	3.82972e-05	6.30657e-05	0.000159082	0.000324431	0.000531623	0.000826253
1673.94	0.0106344	3.34516e-05	5.75776e-05	0.000133391	0.000254244	0.000399383	0.000623025	0.00114326	0.00261604	0.00405079	0.00105431	0.000319113	0.0106846	0.577947							1673.94	0.00873359	2.66663e-05	4.51519e-05	0.000109657	0.00022048	0.000347726	0.000531049	0.0011121	0.00261956	0.00296365	0.000551764	0.000130156	0.00865795	0.574658							1673.94	0.0116581	3.63049e-05	5.92032e-05	0.000147639	0.000296742	0.000475647	0.000715032
1675.87	0.0101414	3.17411e-05	5.41162e-05	0.000124045	0.000233251	0.000359367	0.000544329	0.00094896	0.00203357	0.00420791	0.00134984	0.0003805	0.0102676	0.551154							1675.87	0.00831803	2.53135e-05	4.24709e-05	0.000102055	0.000202442	0.000312942	0.000463902	0.000918592	0.00204409	0.00346043	0.000685239	0.00015368	0.00841115	0.547314							1675.87	0.0110898	3.44644e-05	5.5685e-05	0.000137385	0.000272431	0.000427964	0.000624343
1677.79	0.00967738	3.01573e-05	5.09548e-05	0.000115637	0.000214725	0.000324987	0.000479326	0.00079819	0.00159749	0.0038599	0.0017395	0.000459987	0.00967086	0.525936							1677.79	0.00800748	2.406e-05	4.00195e-05	9.52093e-05	0.000186504	0.000283047	0.000408436	0.000769112	0.00159883	0.00364026	0.000864065	0.000183746	0.0080933	0.526881							1677.79	0.0106647	3.27591e-05	5.24683e-05	0.000128152	0.000250954	0.000386996	0.000549471
1679.72	0.00917978	2.86895e-05	4.80629e-05	0.000108056	0.000198312	0.000295274	0.000425127	0.000679518	0.00127417	0.00321418	0.00221825	0.000564425	0.00905406	0.498893							1679.72	0.0075904	2.28978e-05	3.77745e-05	8.90288e-05	0.000172369	0.000257203	0.000362192	0.000652012	0.0012653	0.00339434	0.00110301	0.000222717	0.00757884	0.499437							1679.72	0.0101265	3.11777e-05	4.95228e-05	0.000119818	0.000231909	0.00035159	0.000487079
1681.65	0.00867966	2.73253e-05	4.54081e-05	0.000101189	0.000183691	0.000269403	0.000379461	0.000584658	0.00103259	0.00253907	0.00271382	0.000703764	0.00858039	0.471713							1681.65	0.00711614	2.18169e-05	3.57116e-05	8.34252e-05	0.000159765	0.000234695	0.000323231	0.000558845	0.00101627	0.0028677	0.00141452	0.000274033	0.00699001	0.468232							1681.65	0.00951147	2.97071e-05	4.68161e-05	0.000112264	0.000214929	0.000320763	0.000434538
1683.58	0.0080905	2.60565e-05	4.29677e-05	9.49559e-05	0.000170625	0.000246768	0.00034069	0.000507899	0.000849886	0.00197178	0.00304881	0.000891278	0.00819171	0.439694							1683.58	0.00651978	2.08111e-05	3.38134e-05	7.83343e-05	0.00014849	0.000214998	0.000290157	0.000483791	0.00082901	0.00228855	0.00179032	0.000342382	0.00652066	0.428992							1683.58	0.00870841	2.83384e-05	4.43259e-05	0.000105401	0.000199742	0.000293792	0.000389956
1685.51	0.0075955	2.48733e-05	4.07171e-05	8.92763e-05	0.000158891	0.000226837	0.00030748	0.000444961	0.000709412	0.00153568	0.00303671	0.00114343	0.00771826	0.412792							1685.51	0.0061727	1.98727e-05	3.20612e-05	7.36911e-05	0.000138355	0.00019765	0.00026183	0.000422509	0.000686176	0.0017875	0.00216792	0.000434061	0.00622163	0.406155							1685.51	0.0082208	2.70614e-05	4.20273e-05	9.91436e-05	0.000186093	0.000270044	0.000351787
1687.44	0.00721244	2.37692e-05	3.86392e-05	8.40918e-05	0.000148326	0.000209216	0.000278858	0.000392837	0.000599821	0.00121101	0.00268526	0.00147291	0.00714475	0.391974							1687.44	0.00598848	1.89965e-05	3.04421e-05	6.9449e-05	0.000129222	0.000182311	0.00023742	0.000371954	0.000575701	0.00139659	0.00240853	0.000555817	0.00597643	0.394033							1687.44	0.0079702	2.58691e-05	3.99035e-05	9.34274e-05	0.000173794	0.000249049	0.000318908
1689.37	0.00675366	2.27363e-05	3.67149e-05	7.93419e-05	0.000138769	0.000193548	0.000253999	0.000349187	0.000512944	0.000969866	0.00218656	0.00186961	0.00661328	0.367041							1689.37	0.00561914	1.81765e-05	2.89415e-05	6.55596e-05	0.000120956	0.00016867	0.000216223	0.000329769	0.00048887	0.00110267	0.00237941	0.000711146	0.00563039	0.369731							1689.37	0.00749638	2.47532e-05	3.79351e-05	8.81869e-05	0.000162663	0.000230383	0.000290366
1691.29	0.00625918	2.17697e-05	3.49314e-05	7.4984e-05	0.000130107	0.000179572	0.0002323	0.000312335	0.000443178	0.00078932	0.00171226	0.00225966	0.00619042	0.340167							1691.29	0.00519708	1.74088e-05	2.75496e-05	6.19884e-05	0.000113457	0.0001565	0.000197723	0.000294273	0.000419711	0.00088353	0.0020986	0.00088864	0.00515938	0.34196							1691.29	0.00695342	2.37083e-05	3.61094e-05	8.33759e-05	0.000152568	0.000213732	0.000265464
1693.22	0.00570092	2.08628e-05	3.32735e-05	7.09721e-05	0.000122224	0.000167041	0.000213234	0.000280928	0.000386373	0.000652092	0.00132875	0.00248848	0.00576423	0.309828							1693.22	0.00468973	1.66882e-05	2.62547e-05	5.86985e-05	0.000106628	0.000145587	0.00018147	0.000264114	0.00036383	0.000718875	0.00171245	0.00104574	0.00464033	0.308578							1693.22	0.00628595	2.27275e-05	3.44111e-05	7.89444e-05	0.000143375	0.000198805	0.000243593
1695.15	0.00504623	2.00118e-05	3.17314e-05	6.72746e-05	0.000115037	0.000155775	0.000196412	0.000253986	0.000339625	0.000546259	0.00103858	0.00242227	0.00518696	0.274247							1695.15	0.00404976	1.60117e-05	2.50494e-05	5.56643e-05	0.000100398	0.000135775	0.000167131	0.000238316	0.000318168	0.000593704	0.00134678	0.0011121	0.0041091	0.266468							1695.15	0.00541589	2.18067e-05	3.28303e-05	7.48578e-05	0.000134989	0.000185385	0.000224304
1697.08	0.00446553	1.92112e-05	3.0293e-05	6.3856e-05	0.000108459	0.0001456	0.000181482	0.000230687	0.000300703	0.000463275	0.000823011	0.00210301	0.00446959	0.242688							1697.08	0.00358786	1.53751e-05	2.39244e-05	5.28573e-05	9.46933e-05	0.000126912	0.000154408	0.000216064	0.000280397	0.000497028	0.00105006	0.00104814	0.00355986	0.236076							1697.08	0.00480242	2.09402e-05	3.13549e-05	7.10775e-05	0.000127311	0.000173265	0.000207192
1699.01	0.00385663	1.84581e-05	2.89507e-05	6.06923e-05	0.000102431	0.00013639	0.000168186	0.00021043	0.000268014	0.000397312	0.000662732	0.00169548	0.00374908	0.209596							1699.01	0.00304117	1.47759e-05	2.28739e-05	5.0258e-05	8.94619e-05	0.000118889	0.000143079	0.000196764	0.000248866	0.000421305	0.00082427	0.000892208	0.00302275	0.200105							1699.01	0.0041048	2.01246e-05	2.99773e-05	6.75774e-05	0.00012027	0.000162296	0.000191959
1700.94	0.00326677	1.77479e-05	2.76948e-05	5.77558e-05	9.68865e-05	0.000128018	0.000156285	0.000192695	0.00024029	0.000344101	0.000542085	0.00132303	0.00312659	0.177539							1700.94	0.00254744	1.42108e-05	2.18904e-05	4.7844e-05	8.46482e-05	0.000111596	0.000132939	0.000179905	0.000222271	0.000361066	0.000655574	0.000714488	0.00254643	0.167618							1700.94	0.00342973	1.93553e-05	2.86876e-05	6.43271e-05	0.000113792	0.000152325	0.000178328
1702.86	0.00284441	1.70782e-05	2.65193e-05	5.50282e-05	9.17815e-05	0.000120395	0.000145601	0.000177099	0.00021661	0.000300683	0.000450011	0.00102728	0.00262809	0.154585							1702.86	0.00232504	1.36776e-05	2.09693e-05	4.56004e-05	8.02136e-05	0.000104954	0.000123838	0.000165111	0.00019967	0.000312545	0.000529503	0.000558612	0.00215469	0.152984							1702.86	0.00310979	1.86296e-05	2.74798e-05	6.13066e-05	0.000107825	0.000143247	0.000166095
1704.79	0.00240575	1.64453e-05	2.54164e-05	5.24875e-05	8.7066e-05	0.000113426	0.000135965	0.000163302	0.000196214	0.000264812	0.000378556	0.000804606	0.0022383	0.130745							1704.79	0.00198193	1.31736e-05	2.01046e-05	4.35096e-05	7.61154e-05	9.88818e-05	0.000115631	0.000152047	0.000180294	0.000272932	0.000434194	0.000436136	0.00184302	0.130408							1704.79	0.00264501	1.79435e-05	2.63459e-05	5.8492e-05	0.000102311	0.000134948	0.000155067
1706.72	0.0020246	1.58472e-05	2.43812e-05	5.01195e-05	8.27057e-05	0.000107046	0.000127255	0.00015105	0.000178547	0.000234898	0.000322306	0.000639485	0.00193364	0.110031							1706.72	0.00167215	1.26972e-05	1.92926e-05	4.15599e-05	7.23242e-05	9.33226e-05	0.000108212	0.000140468	0.000163582	0.000240256	0.000361191	0.000343972	0.00159688	0.110025							1706.72	0.0022478	1.72949e-05	2.52812e-05	5.58676e-05	9.72103e-05	0.000127351	0.0001451
1708.65	0.00170508	1.52808e-05	2.34074e-05	4.79067e-05	7.8662e-05	0.000101185	0.000119347	0.000140112	0.000163131	0.000209689	0.000277337	0.000516389	0.00169245	0.0926659							1708.65	0.0014086	1.22458e-05	1.85283e-05	3.97371e-05	6.88067e-05	8.82149e-05	0.000101478	0.000130148	0.000149058	0.000212993	0.000304364	0.000275191	0.00140077	0.0926839							1708.65	0.00192455	1.66804e-05	2.42791e-05	5.34143e-05	9.24782e-05	0.000120372	0.000136055
1710.58	0.0014212	1.47445e-05	2.24912e-05	4.5838e-05	7.49087e-05	9.57928e-05	0.000112154	0.000130318	0.000149618	0.000188284	0.000240944	0.000423594	0.00149869	0.0772379							1710.58	0.00117758	1.18183e-05	1.78089e-05	3.80323e-05	6.55406e-05	8.35161e-05	9.5354e-05	0.000120922	0.000136373	0.000190055	0.000259514	0.000223613	0.00124255	0.0774831							1710.58	0.00164309	1.60984e-05	2.33358e-05	5.11199e-05	8.80846e-05	0.000113952	0.000127829
1712.51	0.00118387	1.42356e-05	2.16271e-05	4.38991e-05	7.14153e-05	9.08167e-05	0.000105587	0.000121505	0.000137697	0.000169946	0.000211102	0.0003525	0.00134033	0.0643397							1712.51	0.000959838	1.14126e-05	1.71301e-05	3.64337e-05	6.24995e-05	7.91795e-05	8.97625e-05	0.000112633	0.00012522	0.000170568	0.000223581	0.000184415	0.00111284	0.063156							1712.51	0.00136032	1.5546e-05	2.24459e-05	4.89687e-05	8.39939e-05	0.000108028	0.000120321
1714.43	0.000984671	1.37528e-05	2.08123e-05	4.20814e-05	6.81617e-05	8.62195e-05	9.958e-05	0.000113557	0.00012714	0.000154139	0.000186385	0.000297229	0.00120906	0.0535139							1714.43	0.000770023	1.10275e-05	1.64896e-05	3.49345e-05	5.9666e-05	7.51729e-05	8.46491e-05	0.000105167	0.000115375	0.000153899	0.000194448	0.000154214	0.00100504	0.0506664							1714.43	0.00109066	1.50217e-05	2.16062e-05	4.69513e-05	8.01827e-05	0.000102555	0.000113455
1716.36	0.000771563	1.32939e-05	2.00422e-05	4.03732e-05	6.51234e-05	8.19595e-05	9.40669e-05	0.000106355	0.000117739	0.000140409	0.000165684	0.000253556	0.0010986	0.0419321							1716.36	0.000523977	1.06614e-05	1.58841e-05	3.35249e-05	5.70192e-05	7.14601e-05	7.99565e-05	9.84114e-05	0.000106634	0.000139523	0.000170519	0.000130566	0.00091416	0.0344769							1716.36	0.00076598	1.45233e-05	2.08123e-05	4.50548e-05	7.66228e-05	9.74836e-05	0.000107156
1718.29	0.000665936	1.28578e-05	1.93143e-05	3.87675e-05	6.22847e-05	7.80087e-05	8.90001e-05	9.98179e-05	0.000109341	0.000128423	0.000148206	0.000218591	0.00100461	0.0361916							1718.29	0.000460256	1.03134e-05	1.53115e-05	3.21995e-05	5.45454e-05	6.80165e-05	7.56441e-05	9.22863e-05	9.88464e-05	0.000127055	0.000150673	0.000111797	0.000836689	0.0302842							1718.29	0.000672996	1.40494e-05	2.00617e-05	4.32715e-05	7.32958e-05	9.27806e-05	0.000101367
1720.22	0.000662906	1.24426e-05	1.8625e-05	3.72548e-05	5.96259e-05	7.43341e-05	8.43282e-05	9.38595e-05	0.000101801	0.000117891	0.00013331	0.0001902	0.000923672	0.0360269							1720.22	0.000576536	9.98199e-06	1.4769e-05	3.09504e-05	5.22276e-05	6.48137e-05	7.16682e-05	8.67102e-05	9.18726e-05	0.000116164	0.000134032	9.66824e-05	0.000769872	0.0379352							1720.22	0.000783664	1.35981e-05	1.93505e-05	4.1591e-05	7.01788e-05	8.84067e-05	9.60314e-05
1722.15	0.000594329	1.20473e-05	1.79722e-05	3.58294e-05	5.71346e-05	7.09142e-05	8.00156e-05	8.84196e-05	9.50137e-05	0.000108596	0.00012053	0.000166896	0.000853369	0.0323							1722.15	0.000551329	9.66641e-06	1.4255e-05	2.9773e-05	5.00553e-05	6.18327e-05	6.79985e-05	8.16248e-05	8.56101e-05	0.000106608	0.000119966	8.43688e-05	0.000711759	0.0362767							1722.15	0.000749946	1.31684e-05	1.86768e-05	4.00072e-05	6.72575e-05	8.43361e-05	9.11067e-05
1724.08	0.000531959	1.16703e-05	1.73527e-05	3.44836e-05	5.47948e-05	6.77228e-05	7.60225e-05	8.34348e-05	8.88765e-05	0.000100347	0.000109478	0.000147536	0.000791719	0.0289103							1724.08	0.000488521	9.3654e-06	1.37671e-05	2.86609e-05	4.80144e-05	5.90508e-05	6.46009e-05	7.69698e-05	7.99602e-05	9.81696e-05	0.000107967	7.42113e-05	0.000660738	0.032144							1724.08	0.000680552	1.27585e-05	1.80373e-05	3.85112e-05	6.45131e-05	8.05377e-05	8.65479e-05
1726.01	0.000467032	1.1311e-05	1.6765e-05	3.32126e-05	5.25966e-05	6.4743e-05	7.2322e-05	7.88605e-05	8.33151e-05	9.30006e-05	9.98677e-05	0.000131312	0.000737306	0.0253818							1726.01	0.000439	9.07836e-06	1.33041e-05	2.76104e-05	4.60965e-05	5.64533e-05	6.14525e-05	7.27023e-05	7.48511e-05	9.06907e-05	9.76645e-05	6.57531e-05	0.000615657	0.0288856							1726.01	0.000626168	1.23677e-05	1.74303e-05	3.70981e-05	6.19342e-05	7.69913e-05	8.23239e-05
1727.93	0.000373252	1.09678e-05	1.62063e-05	3.20099e-05	5.05268e-05	6.19538e-05	6.88827e-05	7.4649e-05	7.82548e-05	8.64237e-05	9.14539e-05	0.000117577	0.000688906	0.0202851							1727.93	0.000360598	8.80416e-06	1.28638e-05	2.66159e-05	4.42901e-05	5.40219e-05	5.85266e-05	6.87769e-05	7.02117e-05	8.40256e-05	8.87476e-05	5.86351e-05	0.000575519	0.0237268							1727.93	0.000538687	1.19943e-05	1.68531e-05	3.57606e-05	5.95054e-05	7.36719e-05	7.83988e-05
1729.86	0.000325606	1.06401e-05	1.56754e-05	3.08719e-05	4.85775e-05	5.93419e-05	6.5684e-05	7.07668e-05	7.36421e-05	8.05192e-05	8.40547e-05	0.000105867	0.000645641	0.0176957							1729.86	0.000309277	8.54231e-06	1.24451e-05	2.56747e-05	4.25885e-05	5.1745e-05	5.58056e-05	6.51616e-05	6.59906e-05	7.8067e-05	8.09894e-05	5.25989e-05	0.000539609	0.02035							1729.86	0.000456014	1.16377e-05	1.63044e-05	3.44947e-05	5.72176e-05	7.05636e-05	7.47489e-05
1731.79	0.000275895	1.03267e-05	1.51698e-05	2.97928e-05	4.67378e-05	5.68902e-05	6.27009e-05	6.71769e-05	6.94218e-05	7.51938e-05	7.75082e-05	9.57967e-05	0.000606716	0.014994							1731.79	0.000208802	8.29184e-06	1.20463e-05	2.47819e-05	4.09821e-05	4.96077e-05	5.32682e-05	6.18214e-05	6.21354e-05	7.27139e-05	7.41926e-05	4.74339e-05	0.000507275	0.0137389							1731.79	0.000308294	1.12966e-05	1.57817e-05	3.3294e-05	5.50579e-05	6.76461e-05	7.13457e-05
1733.72	0.000180969	1.00271e-05	1.46885e-05	2.87698e-05	4.50013e-05	5.45882e-05	5.99174e-05	6.38542e-05	6.55545e-05	7.03793e-05	7.16949e-05	8.70863e-05	0.000571562	0.00983511							1733.72	4.0612e-05	8.05233e-06	1.16666e-05	2.39353e-05	3.94656e-05	4.76008e-05	5.09007e-05	5.87323e-05	5.86087e-05	6.78921e-05	6.82122e-05	4.29868e-05	0.000478054	0.00267221							1733.72	8.77163e-05	1.09704e-05	1.5284e-05	3.21555e-05	5.3019e-05	6.49068e-05	6.81706e-05
1735.65	0.000177819	9.74018e-06	1.42294e-05	2.7798e-05	4.33589e-05	5.24217e-05	5.73135e-05	6.07698e-05	6.19987e-05	6.60083e-05	6.6505e-05	7.94965e-05	0.00053964	0.00966392							1735.65	0.000108947	7.82292e-06	1.13043e-05	2.31309e-05	3.80308e-05	4.57121e-05	4.86862e-05	5.58669e-05	5.53712e-05	6.35298e-05	6.29183e-05	3.91282e-05	0.000451501	0.00716856							1735.65	0.000174789	1.0658e-05	1.48092e-05	3.10738e-05	5.10902e-05	6.23289e-05	6.52009e-05
1737.58	0.000180422	9.46553e-06	1.37918e-05	2.6875e-05	4.18054e-05	5.03825e-05	5.48766e-05	5.79045e-05	5.87251e-05	6.20323e-05	6.18575e-05	7.28514e-05	0.000510568	0.00980538							1737.58	0.000182088	7.60328e-06	1.09588e-05	2.23667e-05	3.66734e-05	4.39343e-05	4.66138e-05	5.32069e-05	5.23951e-05	5.95745e-05	5.82151e-05	3.5763e-05	0.000427305	0.0119811							1737.58	0.000263342	1.03589e-05	1.43564e-05	3.00462e-05	4.92654e-05	5.99026e-05	6.2422e-05
1739.51	0.000133942	9.2022e-06	1.33738e-05	2.59968e-05	4.0333e-05	4.84588e-05	5.25903e-05	5.52352e-05	5.57017e-05	5.84017e-05	5.76758e-05	6.69961e-05	0.000483965	0.00727934							1739.51	0.0001151	7.39265e-06	1.06287e-05	2.16393e-05	3.53866e-05	4.22572e-05	4.46696e-05	5.07306e-05	4.96504e-05	5.59738e-05	5.40145e-05	3.28086e-05	0.000405152	0.00757341							1739.51	0.000178128	1.0072e-05	1.39238e-05	2.90681e-05	4.75357e-05	5.76137e-05	5.98153e-05
1741.43	0.000128855	8.94982e-06	1.29747e-05	2.51612e-05	3.89377e-05	4.6644e-05	5.04448e-05	5.2747e-05	5.29066e-05	5.5081e-05	5.39038e-05	6.18163e-05	0.000459567	0.00700287							1741.43	0.000143757	7.19074e-06	1.03135e-05	2.09471e-05	3.41669e-05	4.06749e-05	4.28452e-05	4.8424e-05	4.71164e-05	5.26901e-05	5.02516e-05	3.02038e-05	0.000384824	0.009459							1741.43	0.000197006	9.79707e-06	1.35106e-05	2.81375e-05	4.58961e-05	5.54545e-05	5.73695e-05
1743.36	0.000122125	8.70755e-06	1.2593e-05	2.43649e-05	3.76127e-05	4.49282e-05	4.84266e-05	5.04217e-05	5.03147e-05	5.2033e-05	5.04864e-05	5.72082e-05	0.000437097	0.00663712							1743.36	0.000160641	6.99689e-06	1.00119e-05	2.02873e-05	3.30085e-05	3.9179e-05	4.11293e-05	4.62697e-05	4.47697e-05	4.96844e-05	4.68645e-05	2.78937e-05	0.000366095	0.0105699							1743.36	0.000208678	9.53305e-06	1.31153e-05	2.72503e-05	4.43391e-05	5.34131e-05	5.50691e-05
1745.29	0.000108568	8.47509e-06	1.22281e-05	2.36061e-05	3.63548e-05	4.3306e-05	4.65279e-05	4.82476e-05	4.79094e-05	4.92317e-05	4.73839e-05	5.30954e-05	0.000416366	0.00590034							1745.29	0.000142221	6.81085e-06	9.72347e-06	1.96584e-05	3.19085e-05	3.77646e-05	3.9515e-05	4.42567e-05	4.25946e-05	4.6929e-05	4.38082e-05	2.5838e-05	0.000348807	0.00935794							1745.29	0.00020369	9.27969e-06	1.27373e-05	2.64048e-05	4.28605e-05	5.14832e-05	5.29052e-05
1747.22	6.1908e-05	8.2517e-06	1.18786e-05	2.28818e-05	3.51583e-05	4.17691e-05	4.47376e-05	4.62098e-05	4.5671e-05	4.66486e-05	4.45562e-05	4.94061e-05	0.000397169	0.00336451							1747.22	7.88783e-05	6.63205e-06	9.44717e-06	1.9058e-05	3.0862e-05	3.64247e-05	3.7993e-05	4.23709e-05	4.05728e-05	4.43944e-05	4.10385e-05	2.39989e-05	0.000332792	0.00519008							1747.22	0.00014636	9.03616e-06	1.23753e-05	2.55977e-05	4.14539e-05	4.9655e-05	5.08651e-05
1749.15	1.31514e-05	8.03713e-06	1.1544e-05	2.21906e-05	3.40204e-05	4.03133e-05	4.30493e-05	4.42991e-05	4.35864e-05	4.42641e-05	4.19744e-05	4.60877e-05	0.000379366	0.000714738							1749.15	1.4407e-05	6.46027e-06	9.18261e-06	1.84849e-05	2.98666e-05	3.51553e-05	3.65578e-05	4.06038e-05	3.86921e-05	4.20602e-05	3.85233e-05	2.2349e-05	0.000317936	0.00094796							1749.15	5.6396e-05	8.8022e-06	1.20285e-05	2.48273e-05	4.0116e-05	4.79231e-05	4.89415e-05
1751.08	-2.88332e-08	7.83071e-06	1.12232e-05	2.15299e-05	3.29362e-05	3.89315e-05	4.14539e-05	4.25033e-05	4.16401e-05	4.20561e-05	3.96086e-05	4.30895e-05	0.000362803	-1.567e-06							1751.08	-9.18007e-09	6.29499e-06	8.92887e-06	1.7937e-05	2.8918e-05	3.39505e-05	3.52016e-05	3.89439e-05	3.69379e-05	3.99037e-05	3.62302e-05	2.08618e-05	0.000304108	-6.04035e-07							1751.08	1.22995e-05	8.57709e-06	1.1696e-05	2.40907e-05	3.88411e-05	4.62793e-05	4.71239e-05
1753.01	4.72195e-05	7.63223e-06	1.09157e-05	2.08986e-05	3.19035e-05	3.762e-05	3.99461e-05	4.08152e-05	3.98218e-05	4.00099e-05	3.74376e-05	4.03744e-05	0.000347375	0.00256624							1753.01	0.00011054	6.13605e-06	8.68562e-06	1.74133e-05	2.80143e-05	3.28071e-05	3.392e-05	3.73843e-05	3.5301e-05	3.79092e-05	3.4136e-05	1.95181e-05	0.000291225	0.00727337							1753.01	0.000116897	8.3606e-06	1.13773e-05	2.33868e-05	3.76266e-05	4.47193e-05	4.54063e-05
1754.93	5.45745e-05	7.4411e-06	1.06205e-05	2.02943e-05	3.0918e-05	3.63731e-05	3.85183e-05	3.92247e-05	3.8119e-05	3.8108e-05	3.54387e-05	3.79056e-05	0.000332961	0.00296596							1754.93	0.00014536	5.98298e-06	8.45204e-06	1.69119e-05	2.71518e-05	3.17198e-05	3.27064e-05	3.59156e-05	3.37694e-05	3.60593e-05	3.22166e-05	1.82989e-05	0.000279185	0.00956448							1754.93	0.000150004	8.1521e-06	1.10712e-05	2.27129e-05	3.64675e-05	4.32361e-05	4.378e-05
1756.86	3.66656e-05	7.25715e-06	1.03373e-05	1.97161e-05	2.99779e-05	3.51876e-05	3.71663e-05	3.7726e-05	3.65237e-05	3.63391e-05	3.35961e-05	3.56567e-05	0.000319484	0.00199266							1756.86	0.000103458	5.83563e-06	8.22787e-06	1.64321e-05	2.63289e-05	3.06861e-05	3.15572e-05	3.45323e-05	3.23359e-05	3.4342e-05	3.04548e-05	1.71904e-05	0.000267923	0.00680739							1756.86	0.000110414	7.9514e-06	1.07774e-05	2.2068e-05	3.53616e-05	4.1826e-05	4.22402e-05
1758.79	3.86606e-05	7.07984e-06	1.00651e-05	1.9162e-05	2.90796e-05	3.40585e-05	3.58834e-05	3.63107e-05	3.50254e-05	3.46895e-05	3.18922e-05	3.36002e-05	0.000306846	0.00210109							1758.79	0.000111774	5.69358e-06	8.01238e-06	1.59722e-05	2.55424e-05	2.97016e-05	3.0467e-05	3.32266e-05	3.09908e-05	3.27434e-05	2.88324e-05	1.61787e-05	0.000257361	0.00735457							1758.79	0.000120383	7.75792e-06	1.0495e-05	2.14499e-05	3.43047e-05	4.0483e-05	4.07793e-05
1760.72	2.05017e-05	6.90904e-06	9.80367e-06	1.86312e-05	2.82214e-05	3.29833e-05	3.46664e-05	3.49741e-05	3.36181e-05	3.31501e-05	3.03151e-05	3.17168e-05	0.000294989	0.0011142							1760.72	8.50894e-05	5.55672e-06	7.80534e-06	1.55316e-05	2.4791e-05	2.87641e-05	2.94327e-05	3.19941e-05	2.97284e-05	3.12542e-05	2.73365e-05	1.52538e-05	0.000247448	0.00559876							1760.72	8.67975e-05	7.5715e-06	1.02238e-05	2.08576e-05	3.3295e-05	3.92042e-05	3.93936e-05
1762.65	3.48267e-05	6.74425e-06	9.55213e-06	1.81218e-05	2.74003e-05	3.19577e-05	3.35096e-05	3.37092e-05	3.2293e-05	3.171e-05	2.88511e-05	2.9986e-05	0.000283835	0.00189272							1762.65	9.50924e-05	5.42466e-06	7.60612e-06	1.51086e-05	2.40719e-05	2.78698e-05	2.84496e-05	3.08282e-05	2.85409e-05	2.98635e-05	2.5953e-05	1.44053e-05	0.000238122	0.00625694							1762.65	9.9159e-05	7.39162e-06	9.96271e-06	2.02892e-05	3.23286e-05	3.79844e-05	3.80765e-05
1764.58	6.56278e-05	6.58537e-06	9.31026e-06	1.76333e-05	2.66148e-05	3.09797e-05	3.24102e-05	3.25121e-05	3.10453e-05	3.03622e-05	2.7491e-05	2.83934e-05	0.000273338	0.00356667							1764.58	0.000158257	5.29732e-06	7.41452e-06	1.4703e-05	2.33839e-05	2.7017e-05	2.75153e-05	2.97253e-05	2.74235e-05	2.85639e-05	2.46722e-05	1.36258e-05	0.000229342	0.0104131							1764.58	0.00017292	7.21817e-06	9.71165e-06	1.9744e-05	3.14041e-05	3.68212e-05	3.68249e-05
1766.51	5.50928e-05	6.43195e-06	9.07734e-06	1.7164e-05	2.58621e-05	3.00453e-05	3.13634e-05	3.13771e-05	2.98677e-05	2.90978e-05	2.6224e-05	2.69232e-05	0.000263434	0.00299413							1766.51	0.000146203	5.17435e-06	7.22997e-06	1.43132e-05	2.27246e-05	2.62022e-05	2.66259e-05	2.868e-05	2.63699e-05	2.73466e-05	2.3483e-05	1.29073e-05	0.000221057	0.00961995							1766.51	0.000167126	7.05065e-06	9.46984e-06	1.92202e-05	3.05182e-05	3.571e-05	3.56333e-05
1768.43	3.54439e-05	6.2839e-06	8.85316e-06	1.67134e-05	2.51413e-05	2.9153e-05	3.0367e-05	3.0301e-05	2.87564e-05	2.79111e-05	2.50429e-05	2.55646e-05	0.000254088	0.00192627							1768.43	0.000112024	5.05566e-06	7.05231e-06	1.39389e-05	2.20931e-05	2.54242e-05	2.57792e-05	2.76892e-05	2.53761e-05	2.62058e-05	2.23781e-05	1.22443e-05	0.000213237	0.00737102							1768.43	0.000140291	6.88899e-06	9.23705e-06	1.87172e-05	2.96697e-05	3.46488e-05	3.44991e-05
1770.36	2.01589e-05	6.14084e-06	8.63707e-06	1.628e-05	2.44499e-05	2.82993e-05	2.94167e-05	2.92786e-05	2.77053e-05	2.67949e-05	2.39392e-05	2.43054e-05	0.000245247	0.00109557							1770.36	5.95308e-05	4.94095e-06	6.88102e-06	1.35789e-05	2.14872e-05	2.46798e-05	2.49718e-05	2.67484e-05	2.4437e-05	2.51343e-05	2.13487e-05	1.16306e-05	0.000205839	0.00391704							1770.36	7.82803e-05	6.73273e-06	9.01263e-06	1.82334e-05	2.88557e-05	3.36336e-05	3.34176e-05
1772.29	3e-08	6.00266e-06	8.42889e-06	1.58636e-05	2.37869e-05	2.7483e-05	2.85108e-05	2.83076e-05	2.67112e-05	2.57447e-05	2.29071e-05	2.31373e-05	0.000236884	1.63041e-06							1772.29	4e-09	4.83016e-06	6.71599e-06	1.32328e-05	2.09062e-05	2.3968e-05	2.42021e-05	2.58551e-05	2.35494e-05	2.41275e-05	2.0389e-05	1.1062e-05	0.000198838	2.63194e-07							1772.29	-3e-09	6.58181e-06	8.79639e-06	1.77684e-05	2.8075e-05	3.26629e-05	3.23867e-05
1774.22	3.15537e-05	5.86903e-06	8.22805e-06	1.54626e-05	2.31501e-05	2.67011e-05	2.76456e-05	2.73835e-05	2.57691e-05	2.47544e-05	2.19398e-05	2.20506e-05	0.000228954	0.00171485							1774.22	5.6418e-05	4.72299e-06	6.55673e-06	1.28996e-05	2.03482e-05	2.32862e-05	2.34671e-05	2.50053e-05	2.27088e-05	2.31795e-05	1.94919e-05	1.05338e-05	0.0001922	0.00371222							1774.22	7.40243e-05	6.43582e-06	8.58772e-06	1.73207e-05	2.73252e-05	3.1733e-05	3.14021e-05
1776.15	4.44919e-05	5.73988e-06	8.03439e-06	1.50769e-05	2.25389e-05	2.59524e-05	2.68196e-05	2.65044e-05	2.48764e-05	2.38206e-05	2.10328e-05	2.1039e-05	0.000221435	0.002418							1776.15	0.000102317	4.6194e-06	6.40314e-06	1.2579e-05	1.98124e-05	2.26333e-05	2.27653e-05	2.41971e-05	2.19127e-05	2.22866e-05	1.86531e-05	1.00426e-05	0.000185905	0.00673231							1776.15	0.000120013	6.29471e-06	8.38649e-06	1.68899e-05	2.66054e-05	3.08427e-05	3.04623e-05
1778.08	4.96656e-05	5.61488e-06	7.84739e-06	1.47052e-05	2.19512e-05	2.52344e-05	2.60296e-05	2.56665e-05	2.40287e-05	2.29381e-05	2.01803e-05	2.00948e-05	0.000214291	0.00269917							1778.08	8.94675e-05	4.51913e-06	6.25481e-06	1.22701e-05	1.92973e-05	2.20072e-05	2.20942e-05	2.3427e-05	2.11573e-05	2.14437e-05	1.78667e-05	9.58474e-06	0.000179922	0.00588683							1778.08	9.87205e-05	6.15811e-06	8.19215e-06	1.64747e-05	2.59132e-05	2.99889e-05	2.95634e-05
1780	3.49437e-05	5.49397e-06	7.66692e-06	1.43473e-05	2.13865e-05	2.45461e-05	2.52744e-05	2.4868e-05	2.3224e-05	2.2104e-05	1.93789e-05	1.92131e-05	0.000207503	0.00189908							1780	6.622e-05	4.42214e-06	6.11165e-06	1.19725e-05	1.88022e-05	2.1407e-05	2.14526e-05	2.26934e-05	2.04406e-05	2.06481e-05	1.71293e-05	9.15758e-06	0.000174237	0.00435718							1780	6.49283e-05	6.02598e-06	8.00458e-06	1.60749e-05	2.52481e-05	2.91705e-05	2.87042e-05
1781.93	7.27747e-06	5.37687e-06	7.49252e-06	1.40021e-05	2.0843e-05	2.38853e-05	2.45512e-05	2.41058e-05	2.24587e-05	2.13142e-05	1.86239e-05	1.83876e-05	0.000201041	0.000395508							1781.93	3.8936e-05	4.32818e-06	5.97327e-06	1.16855e-05	1.83256e-05	2.08307e-05	2.08382e-05	2.19933e-05	1.97594e-05	1.98956e-05	1.64362e-05	8.75808e-06	0.000168824	0.00256193							1781.93	3.40017e-05	5.89799e-06	7.82328e-06	1.56892e-05	2.46079e-05	2.83847e-05	2.78814e-05
1783.86	-1.43993e-08	5.26352e-06	7.32409e-06	1.36694e-05	2.03202e-05	2.3251e-05	2.38588e-05	2.33784e-05	2.17308e-05	2.05663e-05	1.79124e-05	1.76144e-05	0.000194889	-7.82558e-07							1783.86	-1.2522e-08	4.23724e-06	5.8396e-06	1.14087e-05	1.78672e-05	2.02776e-05	2.02501e-05	2.13255e-05	1.91119e-05	1.91837e-05	1.57845e-05	8.38428e-06	0.00016367	-8.2393e-07							1783.86	-2.04762e-08	5.7741e-06	7.64815e-06	1.53175e-05	2.3992e-05	2.76305e-05	2.70939e-05
[truncated: 90 more columns]

## Sheet: FIG. 2F
	As-Spun	Drawn
AVERAGE BETA SHEET	27.9	29.2
1	28.8	25.7
2	27.5	30.7
3	27.3	31.2
	Values come from previous tab "FIG. 2E"

## Sheet: FIG. 2G
90-1				90-2				90-3				AVERAGE 90										0-1							0-2							0-3							AVERAGE 0
Shift	Raw	Normalized		Shift	Raw	Normalized		Shift	Raw	Normalized		Shift	Normalized	Normalized	Normalized	90°	STDEV					Shift	Raw	Normalized	Ratio 0/90	Ratio at 1670:	1.38431		Shift	Raw	Normalized	Ratio 0/90	Ratio at 1670:	1.39963		Shift	Raw	Normalized	Ratio 0/90	Ratio at 1670:	1.38579		Shift	Normalized	Normalized	Normalized	0°	STDEV	Average Ratio at 1670:
1099.75	0	0		1099.75	0	0		1099.75	0	0		1099.75	0	0	0	0	0					1099.75	0	0	#DIV/0!				1099.75	0	0	#DIV/0!				1099.75	0	0	#DIV/0!				1099.75	0	0	0	0	0
1101.33	522	0.00504382		1101.33	75.05	0.00333634		1101.33	127.25	0.00665937		1101.33	0.00504382	0.00333634	0.00665937	0.00501318	0.00166173					1101.33	929.709	0.0105082	2.08337				1101.33	87.8491	0.0012579	0.37703				1101.33	0	0	0				1101.33	0.0105082	0.0012579	0	0.00392202	0.00573833
1102.91	0	0		1102.91	0	0		1102.91	0	0		1102.91	0	0	0	0	0					1102.91	1505.42	0.0170152	#DIV/0!				1102.91	268.698	0.00384746	#DIV/0!				1102.91	0	0	#DIV/0!				1102.91	0.0170152	0.00384746	0	0.00695422	0.00892291
1104.5	796.2	0.00769327		1104.5	248.567	0.01105		1104.5	356.953	0.0186804		1104.5	0.00769327	0.01105	0.0186804	0.0124746	0.0056304					1104.5	1107.49	0.0125175	1.62708				1104.5	965.603	0.0138264	1.25125				1104.5	117.995	0.00482629	0.258361				1104.5	0.0125175	0.0138264	0.00482629	0.0103901	0.00486261
1106.08	1352.42	0.0130677		1106.08	209.644	0.00931971		1106.08	250.511	0.01311		1106.08	0.0130677	0.00931971	0.01311	0.0118325	0.00217623					1106.08	1394.2	0.0157581	1.20588				1106.08	311.453	0.00445966	0.47852				1106.08	394.145	0.0161215	1.22971				1106.08	0.0157581	0.00445966	0.0161215	0.0121131	0.00663056
1107.66	1866.65	0.0180365		1107.66	331.921	0.0147555		1107.66	231.07	0.0120926		1107.66	0.0180365	0.0147555	0.0120926	0.0149615	0.0029773					1107.66	1824.9	0.0206262	1.14358				1107.66	740.302	0.0106003	0.718396				1107.66	246.594	0.0100863	0.83409				1107.66	0.0206262	0.0106003	0.0100863	0.0137709	0.00594237
1109.24	1277.87	0.0123474		1109.24	99.9984	0.00444542		1109.24	510.428	0.0267122		1109.24	0.0123474	0.00444542	0.0267122	0.0145017	0.0112886					1109.24	888.613	0.0100437	0.813423				1109.24	523.151	0.00749094	1.68509				1109.24	353.743	0.014469	0.541661				1109.24	0.0100437	0.00749094	0.014469	0.0106679	0.00353064
1110.82	1127.1	0.0108906		1110.82	594.175	0.026414		1110.82	199.886	0.0104606		1110.82	0.0108906	0.026414	0.0104606	0.0159217	0.0090891					1110.82	688.322	0.00777985	0.714364				1110.82	0	0	0				1110.82	274.192	0.0112151	1.07213				1110.82	0.00777985	0	0.0112151	0.00633166	0.00574611
1112.4	1289.32	0.012458		1112.4	490.352	0.0217986		1112.4	336.945	0.0176333		1112.4	0.012458	0.0217986	0.0176333	0.0172966	0.00467935					1112.4	1697.03	0.0191809	1.53964				1112.4	1132.97	0.0162229	0.744218				1112.4	283.142	0.0115812	0.656779				1112.4	0.0191809	0.0162229	0.0115812	0.0156617	0.0038308
1113.98	1834.54	0.0177262		1113.98	1016.43	0.0451853		1113.98	309.503	0.0161972		1113.98	0.0177262	0.0451853	0.0161972	0.0263696	0.0163128					1113.98	1175.74	0.013289	0.749678				1113.98	1621.93	0.0232242	0.513978				1113.98	787.591	0.0322144	1.98889				1113.98	0.013289	0.0232242	0.0322144	0.0229092	0.00946667
1115.56	2183.77	0.0211007		1115.56	884.206	0.0393073		1115.56	978.462	0.0512059		1115.56	0.0211007	0.0393073	0.0512059	0.0372046	0.0151623					1115.56	1784.45	0.020169	0.955846				1115.56	1905.9	0.0272904	0.694283				1115.56	613.04	0.0250749	0.489687				1115.56	0.020169	0.0272904	0.0250749	0.0241781	0.00364442
1117.14	2575.99	0.0248905		1117.14	1334.48	0.0593242		1117.14	895.72	0.0468757		1117.14	0.0248905	0.0593242	0.0468757	0.0436968	0.0174356					1117.14	2282.16	0.0257944	1.03632				1117.14	2743.86	0.039289	0.662277				1117.14	807.39	0.0330242	0.704506				1117.14	0.0257944	0.039289	0.0330242	0.0327026	0.00675307
1118.72	4402.22	0.0425364		1118.72	1298.86	0.0577407		1118.72	955.378	0.0499978		1118.72	0.0425364	0.0577407	0.0499978	0.0500916	0.00760259					1118.72	3729.87	0.0421573	0.991088				1118.72	3055.83	0.0437561	0.757803				1118.72	1331.14	0.0544469	1.08899				1118.72	0.0421573	0.0437561	0.0544469	0.0467868	0.00668186
1120.3	5723.44	0.0553027		1120.3	1489.74	0.0662263		1120.3	1392.04	0.0728496		1120.3	0.0553027	0.0662263	0.0728496	0.0647929	0.00886087					1120.3	4925.58	0.055672	1.00668				1120.3	5281.79	0.0756294	1.14198				1120.3	1329.29	0.0543712	0.746349				1120.3	0.055672	0.0756294	0.0543712	0.0618909	0.0119157
1121.87	8441.69	0.0815677		1121.87	2114.82	0.0940141		1121.87	1432.6	0.0749723		1121.87	0.0815677	0.0940141	0.0749723	0.083518	0.0096696					1121.87	7765.93	0.0877754	1.0761				1121.87	6072.66	0.0869538	0.924901				1121.87	2197.19	0.0898705	1.19872				1121.87	0.0877754	0.0869538	0.0898705	0.0881999	0.00150398
1123.45	10577.9	0.102209		1123.45	2614.9	0.116245		1123.45	2031.06	0.106291		1123.45	0.102209	0.116245	0.106291	0.108248	0.0072199					1123.45	9172.64	0.103675	1.01434				1123.45	7454.63	0.106742	0.918249				1123.45	2743.74	0.112226	1.05583				1123.45	0.103675	0.106742	0.112226	0.107548	0.00433195
1125.03	11212.1	0.108337		1125.03	2544.58	0.113119		1125.03	2469.72	0.129248		1125.03	0.108337	0.113119	0.129248	0.116901	0.0109566					1125.03	10908.3	0.123292	1.13805				1125.03	8341.59	0.119442	1.0559				1125.03	3173.19	0.129791	1.0042				1125.03	0.123292	0.119442	0.129791	0.124175	0.00523068
1126.61	13318.4	0.128689		1126.61	2786.56	0.123876		1126.61	2217.38	0.116042		1126.61	0.128689	0.123876	0.116042	0.122869	0.00638324					1126.61	12272.1	0.138707	1.07785				1126.61	9292.56	0.133059	1.07413				1126.61	3116.14	0.127458	1.09838				1126.61	0.138707	0.133059	0.127458	0.133075	0.00562459
1128.19	12969.6	0.125319		1128.19	2751.13	0.122301		1128.19	2627.63	0.137512		1128.19	0.125319	0.122301	0.137512	0.128377	0.00805334					1128.19	11921.8	0.134748	1.07524				1128.19	9019.53	0.12915	1.056				1128.19	2840.29	0.116175	0.844836				1128.19	0.134748	0.12915	0.116175	0.126691	0.00952743
1129.76	10948.8	0.105793		1129.76	2000.72	0.0889418		1129.76	2042.1	0.106869		1129.76	0.105793	0.0889418	0.106869	0.100535	0.010054					1129.76	10097.1	0.114124	1.07875				1129.76	7119.4	0.101942	1.14616				1129.76	2123.69	0.0868642	0.812808				1129.76	0.114124	0.101942	0.0868642	0.100977	0.0136554
1131.34	9193.06	0.0888278		1131.34	2225.3	0.0989255		1131.34	1364.46	0.0714063		1131.34	0.0888278	0.0989255	0.0714063	0.0863866	0.0139211					1131.34	8224.82	0.0929621	1.04654				1131.34	5477.36	0.0784297	0.792816				1131.34	1568.44	0.0641531	0.898423				1131.34	0.0929621	0.0784297	0.0641531	0.078515	0.0144047
1132.92	6154.28	0.0594657		1132.92	1125.37	0.0500282		1132.92	1068.81	0.055934		1132.92	0.0594657	0.0500282	0.055934	0.0551426	0.00476823					1132.92	6477.53	0.0732131	1.23118				1132.92	4341.33	0.062163	1.24256				1132.92	1588.79	0.0649854	1.16182				1132.92	0.0732131	0.062163	0.0649854	0.0667872	0.00574115
1134.49	3640.53	0.0351766		1134.49	1259.56	0.0559936		1134.49	212.878	0.0111405		1134.49	0.0351766	0.0559936	0.0111405	0.0341036	0.0224458					1134.49	3740.88	0.0422818	1.20199				1134.49	2864.2	0.0410122	0.732444				1134.49	482.795	0.0197475	1.77258				1134.49	0.0422818	0.0410122	0.0197475	0.0343472	0.0126596
1136.07	1635.75	0.0158054		1136.07	695.436	0.0309155		1136.07	459.636	0.0240541		1136.07	0.0158054	0.0309155	0.0240541	0.0235917	0.00756567					1136.07	2087.59	0.0235953	1.49286				1136.07	1722.16	0.0246594	0.797638				1136.07	447.444	0.0183016	0.760849				1136.07	0.0235953	0.0246594	0.0183016	0.0221854	0.00340534
1137.64	0	0		1137.64	216.923	0.00964329		1137.64	0	0		1137.64	0	0.00964329	0	0.00321443	0.00556756					1137.64	668.941	0.00756079	#DIV/0!				1137.64	1124.03	0.0160949	1.66902				1137.64	186.747	0.00763841	#DIV/0!				1137.64	0.00756079	0.0160949	0.00763841	0.0104314	0.0049049
1139.22	841.803	0.00813391		1139.22	0	0		1139.22	384.169	0.0201047		1139.22	0.00813391	0	0.0201047	0.00941288	0.0101132					1139.22	426.65	0.00482227	0.592859				1139.22	0	0	#DIV/0!				1139.22	51.2966	0.00209816	0.104361				1139.22	0.00482227	0	0.00209816	0.00230681	0.00241789
1140.79	0	0		1140.79	217.853	0.00968464		1140.79	271.659	0.0142167		1140.79	0	0.00968464	0.0142167	0.00796712	0.00726232					1140.79	0	0	#DIV/0!				1140.79	310.241	0.00444231	0.458696				1140.79	0	0	0				1140.79	0	0.00444231	0	0.00148077	0.00256477
1142.37	0	0		1142.37	603.528	0.0268298		1142.37	397.128	0.0207829		1142.37	0	0.0268298	0.0207829	0.0158709	0.0140732					1142.37	174.163	0.0019685	#DIV/0!				1142.37	0	0	0				1142.37	162.571	0.00664956	0.319953				1142.37	0.0019685	0	0.00664956	0.00287269	0.00341574
1143.94	194.935	0.00188356		1143.94	310.081	0.0137846		1143.94	349.719	0.0183018		1143.94	0.00188356	0.0137846	0.0183018	0.0113233	0.00848136					1143.94	964.826	0.0109051	5.78961				1143.94	106.713	0.00152801	0.110849				1143.94	514.831	0.0210579	1.15059				1143.94	0.0109051	0.00152801	0.0210579	0.0111636	0.00976749
1145.52	982.678	0.00949512		1145.52	627.656	0.0279024		1145.52	437.087	0.0228741		1145.52	0.00949512	0.0279024	0.0228741	0.0200905	0.0095141					1145.52	834.989	0.00943757	0.993939				1145.52	965.169	0.0138202	0.495303				1145.52	469.602	0.0192079	0.839723				1145.52	0.00943757	0.0138202	0.0192079	0.0141552	0.00489377
1147.09	1968.61	0.0190217		1147.09	817.309	0.0363334		1147.09	896.578	0.0469206		1147.09	0.0190217	0.0363334	0.0469206	0.0340919	0.0140839					1147.09	1588.65	0.0179559	0.943972				1147.09	1504.88	0.0215482	0.593069				1147.09	780.661	0.031931	0.680532				1147.09	0.0179559	0.0215482	0.031931	0.0238117	0.00725727
1148.66	3328.55	0.0321621		1148.66	1240.56	0.055149		1148.66	507.669	0.0265678		1148.66	0.0321621	0.055149	0.0265678	0.0379596	0.0151469					1148.66	2641.31	0.0298537	0.928228				1148.66	1554.59	0.02226	0.403634				1148.66	953.721	0.0390095	1.4683				1148.66	0.0298537	0.02226	0.0390095	0.0303744	0.0083869
1150.24	4542.29	0.0438898		1150.24	1741.44	0.0774156		1150.24	903.538	0.0472849		1150.24	0.0438898	0.0774156	0.0472849	0.0561968	0.0184543					1150.24	3233.48	0.0365468	0.832695				1150.24	2918.05	0.0417832	0.539727				1150.24	678.092	0.0277356	0.586565				1150.24	0.0365468	0.0417832	0.0277356	0.0353552	0.00709921
1151.81	5978.23	0.0577646		1151.81	2007.69	0.0892517		1151.81	1404.73	0.0735137		1151.81	0.0577646	0.0892517	0.0735137	0.07351	0.0157436					1151.81	4391.14	0.0496314	0.859202				1151.81	3694.76	0.0529049	0.59276				1151.81	1286.85	0.0526353	0.715993				1151.81	0.0496314	0.0529049	0.0526353	0.0517239	0.00181713
1153.38	6778.16	0.0654939		1153.38	2379.14	0.105764		1153.38	1646.92	0.0861883		1153.38	0.0654939	0.105764	0.0861883	0.0858155	0.0201379					1153.38	5472.8	0.061857	0.94447				1153.38	5401.48	0.0773432	0.731278				1153.38	2199.51	0.0899654	1.04382				1153.38	0.061857	0.0773432	0.0899654	0.0763885	0.0140785
1154.95	7832.1	0.0756776		1154.95	2516.9	0.111889		1154.95	1645.91	0.0861354		1154.95	0.0756776	0.111889	0.0861354	0.0912339	0.0186361					1154.95	8241.46	0.0931502	1.23088				1154.95	6327.19	0.0905984	0.809719				1154.95	2058.07	0.0841802	0.9773				1154.95	0.0931502	0.0905984	0.0841802	0.0893096	0.0046218
1156.53	8886.84	0.085869		1156.53	2153.07	0.0957145		1156.53	1810.08	0.0947269		1156.53	0.085869	0.0957145	0.0947269	0.0921035	0.00542176					1156.53	8305.63	0.0938754	1.09324				1156.53	6491.65	0.0929532	0.971151				1156.53	2433.14	0.0995214	1.05061				1156.53	0.0938754	0.0929532	0.0995214	0.09545	0.00355596
1158.1	10240.8	0.0989516		1158.1	2107.92	0.0937074		1158.1	1953.87	0.102252		1158.1	0.0989516	0.0937074	0.102252	0.0983036	0.00430894					1158.1	9116.29	0.103038	1.0413				1158.1	7336.36	0.105049	1.12103				1158.1	2366.6	0.0967998	0.94668				1158.1	0.103038	0.105049	0.0967998	0.101629	0.00430116
1159.67	9459.71	0.0914043		1159.67	2201.28	0.0978577		1159.67	1808.16	0.0946264		1159.67	0.0914043	0.0978577	0.0946264	0.0946295	0.00322669					1159.67	9556.95	0.108019	1.18177				1159.67	6943.07	0.0994171	1.01593				1159.67	2161.56	0.0884131	0.934339				1159.67	0.108019	0.0994171	0.0884131	0.0986163	0.00982725
1161.24	8563.65	0.0827462		1161.24	2079.83	0.0924587		1161.24	1679.85	0.0879116		1161.24	0.0827462	0.0924587	0.0879116	0.0877055	0.00485953					1161.24	8502.61	0.0961018	1.16141				1161.24	6410.78	0.0917953	0.992825				1161.24	2149.12	0.0879043	0.999917				1161.24	0.0961018	0.0917953	0.0879043	0.0919338	0.00410051
1162.81	8021.58	0.0775084		1162.81	1974.28	0.0877665		1162.81	1457.64	0.0762827		1162.81	0.0775084	0.0877665	0.0762827	0.0805192	0.00630617					1162.81	7714.28	0.0871916	1.12493				1162.81	6191.5	0.0886554	1.01013				1162.81	2612.58	0.106861	1.40086				1162.81	0.0871916	0.0886554	0.106861	0.094236	0.010958
1164.38	8037.51	0.0776624		1164.38	2118.63	0.0941835		1164.38	1759.13	0.0920606		1164.38	0.0776624	0.0941835	0.0920606	0.0879688	0.00898855					1164.38	7087.94	0.0801123	1.03155				1164.38	6291.21	0.0900832	0.956464				1164.38	1942.74	0.0794629	0.863159				1164.38	0.0801123	0.0900832	0.0794629	0.0832195	0.00595301
1165.95	8432.45	0.0814785		1165.95	2484.49	0.110448		1165.95	2103.82	0.110099		1165.95	0.0814785	0.110448	0.110099	0.100675	0.0166257					1165.95	7701.6	0.0870483	1.06836				1165.95	6762.92	0.0968375	0.876772				1165.95	2271	0.0928895	0.843689				1165.95	0.0870483	0.0968375	0.0928895	0.0922585	0.00492502
1167.52	9315.38	0.0900098		1167.52	2734.24	0.12155		1167.52	2189.02	0.114558		1167.52	0.0900098	0.12155	0.114558	0.108706	0.0165646					1167.52	7928.26	0.0896102	0.995561				1167.52	7853.64	0.112455	0.925175				1167.52	2437.06	0.0996818	0.870142				1167.52	0.0896102	0.112455	0.0996818	0.100582	0.0114492
1169.09	11866.3	0.114658		1169.09	2721.19	0.12097		1169.09	2283.71	0.119513		1169.09	0.114658	0.12097	0.119513	0.118381	0.00330511					1169.09	9380.93	0.106029	0.924743				1169.09	8738.35	0.125124	1.03433				1169.09	2881.92	0.117878	0.986313				1169.09	0.106029	0.125124	0.117878	0.116343	0.00963918
1170.66	12304.3	0.11889		1170.66	3281.85	0.145894		1170.66	2827.9	0.147993		1170.66	0.11889	0.145894	0.147993	0.137592	0.0162305					1170.66	10647.6	0.120346	1.01224				1170.66	9557.06	0.136847	0.937984				1170.66	3471.98	0.142013	0.959593				1170.66	0.120346	0.136847	0.142013	0.133068	0.0113167
1172.23	15047.2	0.145393		1172.23	3584.5	0.159349		1172.23	3378.59	0.176812		1172.23	0.145393	0.159349	0.176812	0.160518	0.0157418					1172.23	11915.3	0.134674	0.926274				1172.23	10817.8	0.154899	0.972076				1172.23	3887.04	0.15899	0.899202				1172.23	0.134674	0.154899	0.15899	0.149521	0.0130193
1173.8	15345.1	0.148272		1173.8	3876.25	0.172318		1173.8	3041.68	0.15918		1173.8	0.148272	0.172318	0.15918	0.159923	0.0120405					1173.8	12775.9	0.144401	0.973895				1173.8	11041.5	0.158102	0.9175				1173.8	4169.9	0.170559	1.07148				1173.8	0.144401	0.158102	0.170559	0.157688	0.0130839
1175.37	15963.1	0.154243		1175.37	3031.3	0.134756		1175.37	3001.17	0.15706		1175.37	0.154243	0.134756	0.15706	0.148687	0.012146					1175.37	12306.6	0.139097	0.901802				1175.37	10798.2	0.154618	1.14739				1175.37	3802.46	0.15553	0.990257				1175.37	0.139097	0.154618	0.15553	0.149748	0.00923571
1176.93	15212.2	0.146988		1176.93	3526.13	0.156754		1176.93	2968.88	0.15537		1176.93	0.146988	0.156754	0.15537	0.153037	0.00528457					1176.93	12708.7	0.143642	0.977236				1176.93	10071.2	0.144208	0.919968				1176.93	3574.21	0.146194	0.940939				1176.93	0.143642	0.144208	0.146194	0.144681	0.00134028
1178.5	14890.1	0.143875		1178.5	3660.19	0.162713		1178.5	3105.47	0.162519		1178.5	0.143875	0.162713	0.162519	0.156369	0.0108203					1178.5	11771.4	0.133048	0.924743				1178.5	9820.88	0.140624	0.864244				1178.5	3686.57	0.15079	0.927831				1178.5	0.133048	0.140624	0.15079	0.141487	0.00890247
1180.07	13923.1	0.134532		1180.07	3805.44	0.169171		1180.07	2835.26	0.148378		1180.07	0.134532	0.169171	0.148378	0.150693	0.0174351					1180.07	11917.1	0.134695	1.00121				1180.07	10333.6	0.147966	0.874654				1180.07	3229.63	0.1321	0.890295				1180.07	0.134695	0.147966	0.1321	0.138253	0.0085106
1181.64	13946	0.134753		1181.64	3149.89	0.140028		1181.64	2702.26	0.141417		1181.64	0.134753	0.140028	0.141417	0.138733	0.00351589					1181.64	10824.7	0.122348	0.907939				1181.64	9777.31	0.14	0.999801				1181.64	3313.39	0.135526	0.958339				1181.64	0.122348	0.14	0.135526	0.132625	0.00917701
1183.2	12662.1	0.122347		1183.2	3156.92	0.140341		1183.2	2738.57	0.143318		1183.2	0.122347	0.140341	0.143318	0.135335	0.0113458					1183.2	11137.9	0.125888	1.02894				1183.2	9634.28	0.137952	0.982981				1183.2	3105.64	0.127028	0.886342				1183.2	0.125888	0.137952	0.127028	0.130289	0.00666069
1184.77	12907.1	0.124715		1184.77	2778.78	0.12353		1184.77	2516.06	0.131673		1184.77	0.124715	0.12353	0.131673	0.126639	0.00439926					1184.77	11006.5	0.124402	0.997496				1184.77	9118.99	0.130574	1.05702				1184.77	3124	0.127779	0.970429				1184.77	0.124402	0.130574	0.127779	0.127585	0.00309031
1186.34	14178	0.136995		1186.34	3171.53	0.14099		1186.34	2614.45	0.136822		1186.34	0.136995	0.14099	0.136822	0.138269	0.00235815					1186.34	9840.21	0.11122	0.811857				1186.34	8450.7	0.121005	0.858249				1186.34	3209.36	0.131271	0.959427				1186.34	0.11122	0.121005	0.131271	0.121165	0.0100262
1187.9	13621.1	0.131614		1187.9	3466.06	0.154083		1187.9	2898.26	0.151675		1187.9	0.131614	0.154083	0.151675	0.145791	0.0123365					1187.9	11261.4	0.127283	0.967098				1187.9	9820.67	0.140621	0.91263				1187.9	3333.7	0.136357	0.899007				1187.9	0.127283	0.140621	0.136357	0.134754	0.00681179
1189.47	14463	0.139749		1189.47	3726.61	0.165666		1189.47	3308.05	0.17312		1189.47	0.139749	0.165666	0.17312	0.159512	0.0175164					1189.47	10995	0.124272	0.889257				1189.47	10187.4	0.145872	0.88052				1189.47	3746.56	0.153244	0.885186				1189.47	0.124272	0.145872	0.153244	0.141129	0.0150567
1191.03	14696.2	0.142002		1191.03	3847.34	0.171033		1191.03	3124.17	0.163497		1191.03	0.142002	0.171033	0.163497	0.158844	0.0150646					1191.03	11835.2	0.133769	0.942022				1191.03	10312.4	0.147662	0.863354				1191.03	3974.91	0.162584	0.994412				1191.03	0.133769	0.147662	0.162584	0.148005	0.0144104
1192.6	15634.1	0.151064		1192.6	4239.19	0.188453		1192.6	3142.86	0.164475		1192.6	0.151064	0.188453	0.164475	0.167997	0.0189415					1192.6	12017.9	0.135834	0.899179				1192.6	11174.1	0.160001	0.849023				1192.6	4033.47	0.164979	1.00306				1192.6	0.135834	0.160001	0.164979	0.153604	0.0155898
1194.16	17287.2	0.167037		1194.16	4155.52	0.184733		1194.16	3730.57	0.195232		1194.16	0.167037	0.184733	0.195232	0.182334	0.0142496					1194.16	13373	0.15115	0.904888				1194.16	10942	0.156677	0.848127				1194.16	3995.12	0.16341	0.837006				1194.16	0.15115	0.156677	0.16341	0.157079	0.00613999
1195.73	18457.2	0.178342		1195.73	4437.28	0.197259		1195.73	3942.76	0.206336		1195.73	0.178342	0.197259	0.206336	0.193979	0.0142823					1195.73	13840.7	0.156436	0.877168				1195.73	12437.7	0.178094	0.902844				1195.73	4643.48	0.18993	0.920486				1195.73	0.156436	0.178094	0.18993	0.17482	0.0169851
1197.29	20517.3	0.198248		1197.29	5263.21	0.233976		1197.29	4275.18	0.223733		1197.29	0.198248	0.233976	0.223733	0.218652	0.0183976					1197.29	15765.8	0.178195	0.898848				1197.29	12331.7	0.176576	0.754678				1197.29	4512.63	0.184578	0.824991				1197.29	0.178195	0.176576	0.184578	0.179783	0.00423049
1198.86	22081.2	0.213359		1198.86	5618.96	0.24979		1198.86	5266.07	0.275589		1198.86	0.213359	0.24979	0.275589	0.246246	0.031266					1198.86	17625.5	0.199214	0.933704				1198.86	14445.4	0.206842	0.828063				1198.86	5001.49	0.204573	0.742312				1198.86	0.199214	0.206842	0.204573	0.203543	0.00391676
1200.42	24669.4	0.238368		1200.42	6757.29	0.300395		1200.42	5530.08	0.289406		1200.42	0.238368	0.300395	0.289406	0.276056	0.0330983					1200.42	18595.7	0.21018	0.881748				1200.42	16450.4	0.235552	0.78414				1200.42	5494.34	0.224732	0.77653				1200.42	0.21018	0.235552	0.224732	0.223488	0.0127313
1201.98	28685.5	0.277173		1201.98	7176.32	0.319023		1201.98	5958.99	0.311852		1201.98	0.277173	0.319023	0.311852	0.302683	0.0223808					1201.98	21445.8	0.242394	0.874521				1201.98	18370.4	0.263044	0.82453				1201.98	6564.59	0.268508	0.861011				1201.98	0.242394	0.263044	0.268508	0.257982	0.0137733
1203.55	32092.4	0.310092		1203.55	7990.17	0.355202		1203.55	6936.38	0.363002		1203.55	0.310092	0.355202	0.363002	0.342765	0.0285631					1203.55	24256.5	0.274162	0.88413				1203.55	20713.1	0.296589	0.834985				1203.55	7033.45	0.287685	0.792518				1203.55	0.274162	0.296589	0.287685	0.286145	0.0112923
1205.11	35690.5	0.344859		1205.11	8952.1	0.397965		1205.11	7551.3	0.395182		1205.11	0.344859	0.397965	0.395182	0.379335	0.0298898					1205.11	26973.7	0.304874	0.884053				1205.11	22337.1	0.319843	0.803695				1205.11	8190.89	0.335028	0.84778				1205.11	0.304874	0.319843	0.335028	0.319915	0.0150771
1206.67	39714.7	0.383743		1206.67	9075.83	0.403465		1206.67	8032.01	0.420339		1206.67	0.383743	0.403465	0.420339	0.402516	0.0183166					1206.67	29479.8	0.333199	0.868288				1206.67	25007	0.358073	0.887493				1206.67	8313.44	0.34004	0.808966				1206.67	0.333199	0.358073	0.34004	0.343771	0.0128494
1208.24	41583.6	0.401801		1208.24	9655.29	0.429225		1208.24	8487.1	0.444155		1208.24	0.401801	0.429225	0.444155	0.425061	0.0214821					1208.24	30911.5	0.349381	0.869538				1208.24	25009.7	0.358111	0.83432				1208.24	8789.4	0.359508	0.80942				1208.24	0.349381	0.358111	0.359508	0.355667	0.00548819
1209.8	43229.7	0.417707		1209.8	9966.62	0.443065		1209.8	8435.11	0.441435		1209.8	0.417707	0.443065	0.441435	0.434069	0.0141936					1209.8	32131.6	0.363172	0.869442				1209.8	25772.7	0.369037	0.832917				1209.8	9113.85	0.372779	0.844472				1209.8	0.363172	0.369037	0.372779	0.368329	0.00484266
1211.36	44174.9	0.426839		1211.36	10158	0.451573		1211.36	8349.43	0.436951		1211.36	0.426839	0.451573	0.436951	0.438454	0.0124351					1211.36	31616.8	0.357353	0.837207				1211.36	25665.7	0.367504	0.813832				1211.36	8812.5	0.360453	0.824928				1211.36	0.357353	0.367504	0.360453	0.36177	0.00520233
1212.92	44747	0.432367		1212.92	9891.48	0.439725		1212.92	8699.44	0.455268		1212.92	0.432367	0.439725	0.455268	0.442453	0.0116915					1212.92	30619	0.346075	0.800419				1212.92	25695.6	0.367933	0.836733				1212.92	8885.75	0.363449	0.798319				1212.92	0.346075	0.367933	0.363449	0.359152	0.0115449
1214.48	44945.1	0.434282		1214.48	10203.1	0.453578		1214.48	8722.75	0.456488		1214.48	0.434282	0.453578	0.456488	0.448116	0.0120688					1214.48	30301.1	0.342482	0.788618				1214.48	25392.6	0.363594	0.801613				1214.48	8903	0.364155	0.797732				1214.48	0.342482	0.363594	0.364155	0.356744	0.012354
1216.04	46424.2	0.448573		1216.04	10700.7	0.475699		1216.04	8957.57	0.468777		1216.04	0.448573	0.475699	0.468777	0.46435	0.0140942					1216.04	31014.3	0.350543	0.781462				1216.04	26260.6	0.376023	0.790464				1216.04	9412.04	0.384976	0.821235				1216.04	0.350543	0.376023	0.384976	0.370514	0.0178651
1217.6	48045.4	0.464238		1217.6	10942.2	0.486435		1217.6	9336.68	0.488617		1217.6	0.464238	0.486435	0.488617	0.479763	0.0134892					1217.6	33213.4	0.375399	0.808634				1217.6	26632.6	0.381349	0.783968				1217.6	9288.39	0.379918	0.777538				1217.6	0.375399	0.381349	0.379918	0.378889	0.00310601
1219.16	49448.5	0.477796		1219.16	11696.6	0.519971		1219.16	9659.89	0.505531		1219.16	0.477796	0.519971	0.505531	0.501099	0.0214343					1219.16	33935.6	0.383561	0.802773				1219.16	27172.5	0.38908	0.748272				1219.16	9778.54	0.399966	0.791181				1219.16	0.383561	0.38908	0.399966	0.390869	0.00834758
1220.72	53541.6	0.517345		1220.72	12525	0.556798		1220.72	9975.11	0.522027		1220.72	0.517345	0.556798	0.522027	0.532057	0.0215539					1220.72	35969.8	0.406553	0.785845				1220.72	29354.5	0.420324	0.754895				1220.72	10422.8	0.426318	0.816659				1220.72	0.406553	0.420324	0.426318	0.417732	0.0101343
1222.28	55451.7	0.535801		1222.28	12997.9	0.577821		1222.28	11345.4	0.593739		1222.28	0.535801	0.577821	0.593739	0.56912	0.0299325					1222.28	38421.9	0.434268	0.810503				1222.28	31033.5	0.444365	0.769037				1222.28	11262.9	0.46068	0.775897				1222.28	0.434268	0.444365	0.46068	0.446438	0.0133274
1223.84	58661.9	0.56682		1223.84	13336.3	0.592864		1223.84	11518.5	0.602798		1223.84	0.56682	0.592864	0.602798	0.587494	0.0185803					1223.84	39792.1	0.449755	0.793471				1223.84	32551.4	0.4661	0.786184				1223.84	11880.5	0.485942	0.806144				1223.84	0.449755	0.4661	0.485942	0.467266	0.0181214
1225.4	61444	0.593702		1225.4	13886.5	0.617323		1225.4	12278.5	0.642571		1225.4	0.593702	0.617323	0.642571	0.617865	0.0244389					1225.4	42762.2	0.483325	0.814087				1225.4	34241.4	0.490299	0.794234				1225.4	11986.6	0.490282	0.763				1225.4	0.483325	0.490299	0.490282	0.487969	0.00402127
1226.96	64776.1	0.625898		1226.96	14865.2	0.660831		1226.96	12487.2	0.653493		1226.96	0.625898	0.660831	0.653493	0.646741	0.0184192					1226.96	44807.4	0.506441	0.809143				1226.96	36976.4	0.529461	0.801205				1226.96	12595	0.515167	0.788328				1226.96	0.506441	0.529461	0.515167	0.517023	0.0116216
1228.52	67606.3	0.653245		1228.52	15571.6	0.692234		1228.52	12946.1	0.677508		1228.52	0.653245	0.692234	0.677508	0.674329	0.019688					1228.52	46361.6	0.524008	0.802161				1228.52	37615.3	0.538609	0.778074				1228.52	13516.4	0.552854	0.816011				1228.52	0.524008	0.538609	0.552854	0.538491	0.0144235
1230.08	69918.4	0.675586		1230.08	15429.4	0.685913		1230.08	13511.2	0.707082		1230.08	0.675586	0.685913	0.707082	0.689527	0.016056					1230.08	49342.7	0.557702	0.825509				1230.08	40312.3	0.577228	0.841547				1230.08	14014.6	0.573232	0.810701				1230.08	0.557702	0.577228	0.573232	0.569387	0.0103148
1231.64	73456.5	0.709773		1231.64	15621	0.69443		1231.64	14312.3	0.749006		1231.64	0.709773	0.69443	0.749006	0.717736	0.0281457					1231.64	51342.9	0.58031	0.817599				1231.64	41486.3	0.594038	0.855432				1231.64	14602.8	0.597291	0.797445				1231.64	0.58031	0.594038	0.597291	0.590546	0.00901291
1233.19	75223.8	0.726849		1233.19	16920.9	0.752217		1233.19	14061	0.735854		1233.19	0.726849	0.752217	0.735854	0.738307	0.0128606					1233.19	53457.6	0.604211	0.831275				1233.19	43301.5	0.62003	0.824269				1233.19	15581.9	0.637338	0.86612				1233.19	0.604211	0.62003	0.637338	0.620526	0.016569
1234.75	76096	0.735277		1234.75	16992.9	0.755418		1234.75	14340.8	0.750497		1234.75	0.735277	0.755418	0.750497	0.747064	0.0105003					1234.75	56019.7	0.63317	0.861131				1234.75	44814.5	0.641694	0.849456				1234.75	15865.6	0.648942	0.864683				1234.75	0.63317	0.641694	0.648942	0.641269	0.00789482
1236.31	78897.1	0.762342		1236.31	17001.8	0.755814		1236.31	14691.4	0.768845		1236.31	0.762342	0.755814	0.768845	0.762334	0.00651577					1236.31	55424.9	0.626447	0.82174				1236.31	45504.4	0.651573	0.862081				1236.31	16308.5	0.667058	0.86761				1236.31	0.626447	0.651573	0.667058	0.648359	0.0204953
1237.86	78759.4	0.761012		1237.86	17078.3	0.759214		1237.86	14648.8	0.766616		1237.86	0.761012	0.759214	0.766616	0.762281	0.00386036					1237.86	57337.5	0.648064	0.851583				1237.86	46018.7	0.658937	0.867919				1237.86	16276.6	0.665753	0.868431				1237.86	0.648064	0.658937	0.665753	0.657585	0.00892155
1239.42	78606.5	0.759534		1239.42	17200.2	0.764633		1239.42	14679.9	0.768243		1239.42	0.759534	0.764633	0.768243	0.764137	0.00437558					1239.42	59116.7	0.668174	0.879715				1239.42	46847.6	0.670806	0.877291				1239.42	15905.3	0.650566	0.846823				1239.42	0.668174	0.670806	0.650566	0.663182	0.0110046
1240.98	78918.6	0.76255		1240.98	17126.2	0.761344		1240.98	14347.9	0.750869		1240.98	0.76255	0.761344	0.750869	0.758254	0.00642439					1240.98	59066.9	0.667611	0.875498				1240.98	46797.6	0.67009	0.880141				1240.98	16737.3	0.684597	0.91174				1240.98	0.667611	0.67009	0.684597	0.674099	0.00917529
1242.53	78016	0.753829		1242.53	16497.7	0.733404		1242.53	14573.7	0.762686		1242.53	0.753829	0.733404	0.762686	0.749973	0.0150168					1242.53	58721.5	0.663707	0.880448				1242.53	47363.8	0.678197	0.924725				1242.53	16019.3	0.655229	0.859108				1242.53	0.663707	0.678197	0.655229	0.665711	0.0116145
1244.09	77765.1	0.751404		1244.09	16625.6	0.73909		1244.09	14313.9	0.749089		1244.09	0.751404	0.73909	0.749089	0.746528	0.00654483					1244.09	59277.7	0.669994	0.891655				1244.09	46584.8	0.667043	0.902519				1244.09	16559.2	0.677312	0.904181				1244.09	0.669994	0.667043	0.677312	0.67145	0.00528724
1245.64	76907.4	0.743117		1245.64	16629.1	0.739245		1245.64	14251.9	0.745845		1245.64	0.743117	0.739245	0.745845	0.742736	0.00331624					1245.64	59433.3	0.671752	0.903966				1245.64	47275	0.676926	0.915698				1245.64	16660.8	0.681468	0.913686				1245.64	0.671752	0.676926	0.681468	0.676715	0.00486113
1247.2	75593.5	0.730421		1247.2	16455	0.731506		1247.2	13908.4	0.727868		1247.2	0.730421	0.731506	0.727868	0.729932	0.00186741					1247.2	59575.5	0.67336	0.921878				1247.2	47272	0.676883	0.925328				1247.2	16823.2	0.68811	0.945378				1247.2	0.67336	0.676883	0.68811	0.679451	0.00770345
1248.75	74222.9	0.717178		1248.75	16437.6	0.730732		1248.75	13409	0.701733		1248.75	0.717178	0.730732	0.701733	0.716548	0.0145097					1248.75	58633.2	0.662709	0.924051				1248.75	46395.2	0.664328	0.909126				1248.75	15948.8	0.652345	0.92962				1248.75	0.662709	0.664328	0.652345	0.659794	0.00650144
1250.31	73939	0.714435		1250.31	16015.5	0.711968		1250.31	13684.5	0.716151		1250.31	0.714435	0.711968	0.716151	0.714185	0.00210285					1250.31	58017.3	0.655748	0.917856				1250.31	47301.2	0.677301	0.951308				1250.31	15953.6	0.652542	0.911179				1250.31	0.655748	0.677301	0.652542	0.661863	0.0134649
1251.86	72463.3	0.700176		1251.86	15916	0.707544		1251.86	13496.9	0.706333		1251.86	0.700176	0.707544	0.706333	0.704685	0.00395132					1251.86	58357	0.659587	0.942031				1251.86	46549.4	0.666536	0.942041				1251.86	16116.4	0.659201	0.933271				1251.86	0.659587	0.666536	0.659201	0.661775	0.00412789
1253.42	72097.4	0.69664		1253.42	16320.9	0.725544		1253.42	13190	0.690272		1253.42	0.69664	0.725544	0.690272	0.704152	0.0187976					1253.42	58312.1	0.65908	0.946084				1253.42	45554.4	0.652289	0.899034				1253.42	16077.7	0.657618	0.952693				1253.42	0.65908	0.652289	0.657618	0.656329	0.00357445
1254.97	70938.7	0.685444		1254.97	15347.4	0.682267		1254.97	12928.4	0.676582		1254.97	0.685444	0.682267	0.676582	0.681431	0.00448997					1254.97	57050.8	0.644824	0.940739				1254.97	45646.6	0.653609	0.957995				1254.97	15680.7	0.641379	0.94797				1254.97	0.644824	0.653609	0.641379	0.646604	0.00630603
1256.52	69780.1	0.674249		1256.52	14780.9	0.657084		1256.52	12901.5	0.675174		1256.52	0.674249	0.657084	0.675174	0.668836	0.0101881					1256.52	56158.5	0.634739	0.9414				1256.52	45189.8	0.647068	0.984757				1256.52	15539.4	0.6356	0.941386				1256.52	0.634739	0.647068	0.6356	0.639135	0.00688318
1258.08	68414.2	0.661051		1258.08	15130.9	0.672643		1258.08	12459.1	0.652022		1258.08	0.661051	0.672643	0.652022	0.661906	0.0103369					1258.08	55845.6	0.631202	0.954846				1258.08	44930.8	0.643359	0.956465				1258.08	15711.6	0.642643	0.985616				1258.08	0.631202	0.643359	0.642643	0.639068	0.00682171
1259.63	68171.5	0.658706		1259.63	14976.4	0.665775		1259.63	12540.2	0.656266		1259.63	0.658706	0.665775	0.656266	0.660249	0.00493829					1259.63	55684.3	0.629379	0.955477				1259.63	43893	0.628499	0.944012				1259.63	15312.7	0.626327	0.95438				1259.63	0.629379	0.628499	0.626327	0.628068	0.00157075
1261.18	67980.8	0.656864		1261.18	14736.9	0.655128		1261.18	12386.1	0.648202		1261.18	0.656864	0.655128	0.648202	0.653398	0.00458275					1261.18	55909.9	0.631929	0.962039				1261.18	43814.3	0.627372	0.957634				1261.18	15603	0.638201	0.984572				1261.18	0.631929	0.627372	0.638201	0.632501	0.00543711
1262.73	66029.1	0.638005		1262.73	14303.4	0.635856		1262.73	12322.2	0.644858		1262.73	0.638005	0.635856	0.644858	0.639573	0.00470099					1262.73	55726.6	0.629857	0.987228				1262.73	43580.5	0.624025	0.981392				1262.73	14943.1	0.61121	0.947821				1262.73	0.629857	0.624025	0.61121	0.621697	0.00953903
1264.29	66832.3	0.645766		1264.29	14707.3	0.653812		1264.29	11921.3	0.623877		1264.29	0.645766	0.653812	0.623877	0.641152	0.0154915					1264.29	54401.8	0.614883	0.952176				1264.29	43736.5	0.626258	0.957857				1264.29	15028.3	0.614695	0.985281				1264.29	0.614883	0.626258	0.614695	0.618612	0.00662248
1265.84	65318.6	0.63114		1265.84	14193.8	0.630984		1265.84	11760.7	0.615473		1265.84	0.63114	0.630984	0.615473	0.625866	0.00900091					1265.84	53386.4	0.603407	0.956058				1265.84	42686.7	0.611226	0.968687				1265.84	14493.8	0.592832	0.963214				1265.84	0.603407	0.611226	0.592832	0.602488	0.00923134
1267.39	64194.9	0.620283		1267.39	13937.3	0.619582		1267.39	11451.6	0.599297		1267.39	0.620283	0.619582	0.599297	0.613054	0.011919					1267.39	52760.1	0.596328	0.961381				1267.39	41637.9	0.596209	0.962276				1267.39	14656.9	0.599503	1.00035				1267.39	0.596328	0.596209	0.599503	0.597347	0.00186881
1268.94	62815.2	0.606951		1268.94	13656.8	0.607112		1268.94	11679.3	0.611213		1268.94	0.606951	0.607112	0.611213	0.608425	0.00241543					1268.94	52701.8	0.595669	0.981411				1268.94	41487.1	0.594049	0.978484				1268.94	14444.4	0.590812	0.966622				1268.94	0.595669	0.594049	0.590812	0.59351	0.0024731
1270.49	62331.5	0.602277		1270.49	13502.4	0.600248		1270.49	11386.4	0.595885		1270.49	0.602277	0.600248	0.595885	0.59947	0.0032667					1270.49	51380.4	0.580734	0.964229				1270.49	40949.4	0.58635	0.976846				1270.49	13861.2	0.566957	0.951455				1270.49	0.580734	0.58635	0.566957	0.578014	0.00997837
1272.04	60054.9	0.58028		1272.04	13158.4	0.584956		1272.04	11407.7	0.596999		1272.04	0.58028	0.584956	0.596999	0.587412	0.00862603					1272.04	49642.1	0.561086	0.966923				1272.04	40760.6	0.583647	0.997762				1272.04	13303.5	0.544146	0.911469				1272.04	0.561086	0.583647	0.544146	0.56296	0.0198168
1273.59	59737.2	0.57721		1273.59	12855.1	0.571472		1273.59	10782.2	0.564265		1273.59	0.57721	0.571472	0.564265	0.570982	0.00648645					1273.59	48315.7	0.546094	0.946093				1273.59	39872.8	0.570934	0.999059				1273.59	13565.1	0.554846	0.983308				1273.59	0.546094	0.570934	0.554846	0.557292	0.0125993
1275.14	57672.5	0.55726		1275.14	12782.5	0.568245		1275.14	11058.5	0.578725		1275.14	0.55726	0.568245	0.578725	0.568076	0.0107333					1275.14	48677.4	0.550183	0.9873				1275.14	39106	0.559955	0.985411				1275.14	13620.2	0.5571	0.962634				1275.14	0.550183	0.559955	0.5571	0.555746	0.00502482
1276.69	57539.8	0.555978		1276.69	12738.8	0.566302		1276.69	11102.4	0.581022		1276.69	0.555978	0.566302	0.581022	0.567767	0.0125862					1276.69	46777.1	0.528704	0.950945				1276.69	37895.3	0.542619	0.958179				1276.69	13318.7	0.544768	0.937603				1276.69	0.528704	0.542619	0.544768	0.538697	0.00872041
1278.24	57616.1	0.556715		1278.24	12591.9	0.559772		1278.24	10423.3	0.545483		1278.24	0.556715	0.559772	0.545483	0.55399	0.00752432					1278.24	46814.7	0.529129	0.950449				1278.24	38323.5	0.54875	0.98031				1278.24	13587	0.555742	1.01881				1278.24	0.529129	0.54875	0.555742	0.54454	0.0137968
1279.79	56777.4	0.548611		1279.79	12682.3	0.563791		1279.79	11012.8	0.576333		1279.79	0.548611	0.563791	0.576333	0.562912	0.0138818					1279.79	46852.4	0.529555	0.965265				1279.79	37139.7	0.531799	0.943257				1279.79	13062.7	0.534297	0.927063				1279.79	0.529555	0.531799	0.534297	0.531884	0.00237187
1281.34	56248.8	0.543503		1281.34	12646.8	0.562212		1281.34	10651.5	0.557425		1281.34	0.543503	0.562212	0.557425	0.55438	0.00971903					1281.34	46077	0.520791	0.958211				1281.34	37198.9	0.532647	0.947412				1281.34	12777.2	0.522619	0.937559				1281.34	0.520791	0.532647	0.522619	0.525352	0.00638311
1282.89	57340.1	0.554048		1282.89	12394.9	0.551014		1282.89	10826.3	0.566573		1282.89	0.554048	0.551014	0.566573	0.557212	0.00824765					1282.89	45755.7	0.51716	0.93342				1282.89	37797.2	0.541214	0.982214				1282.89	12995.5	0.531548	0.938181				1282.89	0.51716	0.541214	0.531548	0.529974	0.0121042
1284.43	55870.6	0.539849		1284.43	12566.7	0.558652		1284.43	10340.7	0.54116		1284.43	0.539849	0.558652	0.54116	0.546554	0.0104977					1284.43	46509.9	0.525684	0.973761				1284.43	37049.7	0.530511	0.949627				1284.43	12993.1	0.53145	0.982057				1284.43	0.525684	0.530511	0.53145	0.529215	0.00309362
1285.98	55590.9	0.537146		1285.98	12809	0.569423		1285.98	10675.4	0.558676		1285.98	0.537146	0.569423	0.558676	0.555082	0.0164357					1285.98	45513.5	0.514422	0.957694				1285.98	36218.9	0.518615	0.910772				1285.98	12788.2	0.523069	0.936266				1285.98	0.514422	0.518615	0.523069	0.518702	0.00432408
1287.53	55377.2	0.535082		1287.53	11851.1	0.52684		1287.53	10189.5	0.533247		1287.53	0.535082	0.52684	0.533247	0.531723	0.00432726					1287.53	43972.2	0.497001	0.928833				1287.53	36465.1	0.52214	0.991079				1287.53	12370.2	0.505972	0.94885				1287.53	0.497001	0.52214	0.505972	0.508371	0.0127398
1289.08	54387.5	0.525519		1289.08	11752.5	0.522456		1289.08	9868.22	0.516434		1289.08	0.525519	0.522456	0.516434	0.52147	0.00462221					1289.08	44154.8	0.499065	0.949662				1289.08	35679.3	0.510888	0.977858				1289.08	12234.7	0.500429	0.96901				1289.08	0.499065	0.510888	0.500429	0.503461	0.00646816
1290.62	53704.1	0.518915		1290.62	11079.1	0.49252		1290.62	9799.17	0.51282		1290.62	0.518915	0.49252	0.51282	0.508085	0.0138197					1290.62	43765	0.49466	0.953257				1290.62	35020.8	0.501459	1.01815				1290.62	12128.7	0.496094	0.967384				1290.62	0.49466	0.501459	0.496094	0.497404	0.00358417
1292.17	52531.4	0.507584		1292.17	11554.3	0.513645		1292.17	9799.41	0.512833		1292.17	0.507584	0.513645	0.512833	0.511354	0.00329007					1292.17	42292.7	0.478019	0.941753				1292.17	33920	0.485697	0.945588				1292.17	11598.9	0.474424	0.925104				1292.17	0.478019	0.485697	0.474424	0.47938	0.00575852
1293.72	50885.7	0.491683		1293.72	11083.8	0.492729		1293.72	9521.54	0.498291		1293.72	0.491683	0.492729	0.498291	0.494234	0.00355186					1293.72	41228.3	0.465988	0.947742				1293.72	33458.3	0.479086	0.97231				1293.72	11894.9	0.486531	0.976399				1293.72	0.465988	0.479086	0.486531	0.477202	0.0104002
1295.26	50795.2	0.490808		1295.26	11234.8	0.499442		1295.26	9433	0.493657		1295.26	0.490808	0.499442	0.493657	0.494636	0.0043994					1295.26	40439.5	0.457073	0.931265				1295.26	33334.7	0.477316	0.955698				1295.26	11661.2	0.476972	0.966201				1295.26	0.457073	0.477316	0.476972	0.470454	0.0115895
1296.81	49552.5	0.4788		1296.81	11288.2	0.501816		1296.81	9282.84	0.485799		1296.81	0.4788	0.501816	0.485799	0.488805	0.0117986					1296.81	40909.1	0.46238	0.965706				1296.81	32861	0.470533	0.937661				1296.81	11232.9	0.459453	0.945769				1296.81	0.46238	0.470533	0.459453	0.464122	0.00574161
1298.36	49758.8	0.480794		1298.36	11338.4	0.504048		1298.36	9540.27	0.499271		1298.36	0.480794	0.504048	0.499271	0.494704	0.0122811					1298.36	40079.8	0.453007	0.942206				1298.36	32579.2	0.466498	0.925504				1298.36	11500	0.470378	0.94213				1298.36	0.453007	0.466498	0.470378	0.463295	0.00911801
1299.9	49904.3	0.4822		1299.9	11117.4	0.494223		1299.9	9778.53	0.51174		1299.9	0.4822	0.494223	0.51174	0.496054	0.0148549					1299.9	40053	0.452704	0.938831				1299.9	33635.7	0.481626	0.974511				1299.9	11800.1	0.482653	0.943161				1299.9	0.452704	0.481626	0.482653	0.472328	0.0170023
1301.45	50945.7	0.492262		1301.45	11616	0.516388		1301.45	9583.07	0.501511		1301.45	0.492262	0.516388	0.501511	0.503387	0.012172					1301.45	40770.6	0.460815	0.936117				1301.45	33597.9	0.481085	0.931634				1301.45	11629	0.475655	0.948444				1301.45	0.460815	0.481085	0.475655	0.472518	0.0104926
1302.99	51946.2	0.50193		1302.99	11323.8	0.503399		1302.99	10088.5	0.527962		1302.99	0.50193	0.503399	0.527962	0.511097	0.0146239					1302.99	41168.8	0.465316	0.927054				1302.99	34726.4	0.497244	0.987773				1302.99	12196.3	0.498859	0.944877				1302.99	0.465316	0.497244	0.498859	0.487139	0.0189171
1304.53	52048.7	0.50292		1304.53	12144	0.539861		1304.53	9945.08	0.520456		1304.53	0.50292	0.539861	0.520456	0.521079	0.0184781					1304.53	42986.9	0.485865	0.966088				1304.53	35364.9	0.506386	0.937995				1304.53	12595.5	0.515187	0.989876				1304.53	0.485865	0.506386	0.515187	0.502479	0.0150464
1306.08	54214	0.523842		1306.08	11982.5	0.532681		1306.08	10653	0.557504		1306.08	0.523842	0.532681	0.557504	0.538009	0.0174517					1306.08	43394.6	0.490473	0.936299				1306.08	35762.1	0.512074	0.961314				1306.08	12816.4	0.524222	0.940303				1306.08	0.490473	0.512074	0.524222	0.508923	0.0170939
1307.62	55779.5	0.538969		1307.62	11877.6	0.528018		1307.62	10474	0.548136		1307.62	0.538969	0.528018	0.548136	0.538374	0.0100723					1307.62	45256.8	0.511521	0.949073				1307.62	36665.6	0.525011	0.994305				1307.62	13249.9	0.541954	0.988721				1307.62	0.511521	0.525011	0.541954	0.526162	0.0152491
1309.17	57061.8	0.551359		1309.17	13147.1	0.584453		1309.17	10853.5	0.567996		1309.17	0.551359	0.584453	0.567996	0.567936	0.0165472					1309.17	46330.4	0.523655	0.949754				1309.17	37709.8	0.539963	0.923876				1309.17	13498.5	0.552122	0.972052				1309.17	0.523655	0.539963	0.552122	0.53858	0.0142837
1310.71	58556.3	0.5658		1310.71	12953.2	0.575833		1310.71	11325.8	0.592713		1310.71	0.5658	0.575833	0.592713	0.578115	0.0136011					1310.71	47884.6	0.541222	0.956561				1310.71	39184.3	0.561076	0.974372				1310.71	13877.4	0.56762	0.957664				1310.71	0.541222	0.561076	0.56762	0.556639	0.0137469
1312.25	60505.8	0.584637		1312.25	13925.3	0.619048		1312.25	11273.2	0.58996		1312.25	0.584637	0.619048	0.58996	0.597882	0.0185229					1312.25	50192.7	0.567309	0.970362				1312.25	40513.8	0.580113	0.937105				1312.25	14460.5	0.59147	1.00256				1312.25	0.567309	0.580113	0.59147	0.579631	0.0120876
1313.8	62385.2	0.602796		1313.8	13839.8	0.615247		1313.8	11794.1	0.617221		1313.8	0.602796	0.615247	0.617221	0.611755	0.0078207					1313.8	51505.4	0.582146	0.965743				1313.8	41696	0.597041	0.970408				1313.8	14495.6	0.592906	0.960606				1313.8	0.582146	0.597041	0.592906	0.590698	0.00768874
1315.34	62363.7	0.602589		1315.34	13640.8	0.606401		1315.34	11710.8	0.612861		1315.34	0.602589	0.606401	0.612861	0.607284	0.00519299					1315.34	50636.6	0.572327	0.94978				1315.34	42867.5	0.613815	1.01223				1315.34	14705	0.601471	0.981414				1315.34	0.572327	0.613815	0.601471	0.595871	0.0213036
1316.88	63708.2	0.61558		1316.88	13858.9	0.616096		1316.88	11596.7	0.60689		1316.88	0.61558	0.616096	0.60689	0.612855	0.00517249					1316.88	51741.7	0.584817	0.950027				1316.88	42853	0.613608	0.995961				1316.88	14774.8	0.604326	0.995775				1316.88	0.584817	0.613608	0.604326	0.600917	0.0146948
1318.42	63791.7	0.616387		1318.42	13428	0.596941		1318.42	11832.7	0.619241		1318.42	0.616387	0.596941	0.619241	0.610856	0.0121353					1318.42	52529.9	0.593726	0.963236				1318.42	42528.4	0.60896	1.02013				1318.42	14492.5	0.592779	0.957268				1318.42	0.593726	0.60896	0.592779	0.598488	0.00908086
1319.96	63459.2	0.613174		1319.96	14057.1	0.624907		1319.96	11812.7	0.618194		1319.96	0.613174	0.624907	0.618194	0.618758	0.005887					1319.96	52102	0.58889	0.960396				1319.96	42026.9	0.601779	0.962989				1319.96	14959.2	0.611868	0.989767				1319.96	0.58889	0.601779	0.611868	0.600845	0.0115178
1321.51	63040.5	0.609128		1321.51	13490.6	0.599723		1321.51	11982.2	0.627065		1321.51	0.609128	0.599723	0.627065	0.611972	0.0138906					1321.51	51898.7	0.586592	0.963002				1321.51	41707.2	0.597201	0.995794				1321.51	14284.5	0.584271	0.931756				1321.51	0.586592	0.597201	0.584271	0.589355	0.0068934
1323.05	61479	0.59404		1323.05	13592.7	0.604262		1323.05	11368.4	0.594943		1323.05	0.59404	0.604262	0.594943	0.597748	0.00565929					1323.05	50217.8	0.567593	0.955479				1323.05	40689.6	0.58263	0.9642				1323.05	14459.2	0.591417	0.994074				1323.05	0.567593	0.58263	0.591417	0.580547	0.0120478
1324.59	60088.5	0.580604		1324.59	12903.8	0.573637		1324.59	11411.5	0.597198		1324.59	0.580604	0.573637	0.597198	0.583813	0.0121037					1324.59	49868	0.563639	0.97078				1324.59	40598.1	0.58132	1.01339				1324.59	14236.9	0.582324	0.975094				1324.59	0.563639	0.58132	0.582324	0.575761	0.0105098
1326.13	59066	0.570725		1326.13	13325.9	0.592402		1326.13	11217.7	0.587056		1326.13	0.570725	0.592402	0.587056	0.583394	0.011293					1326.13	49279.2	0.556984	0.975925				1326.13	40214.6	0.575829	0.972024				1326.13	14159.6	0.579163	0.986554				1326.13	0.556984	0.575829	0.579163	0.570659	0.0119589
1327.67	59218.6	0.572199		1327.67	13713.9	0.60965		1327.67	11033.6	0.577421		1327.67	0.572199	0.60965	0.577421	0.586424	0.0202837					1327.67	50102.3	0.566288	0.989669				1327.67	41181.1	0.589668	0.967223				1327.67	14263.4	0.583408	1.01037				1327.67	0.566288	0.589668	0.583408	0.579788	0.0121032
1329.21	59976.1	0.579518		1329.21	13298	0.591161		1329.21	11380.4	0.595571		1329.21	0.579518	0.591161	0.595571	0.58875	0.00829328					1329.21	49945.5	0.564515	0.974111				1329.21	40551.6	0.580654	0.982226				1329.21	14223.1	0.58176	0.976811				1329.21	0.564515	0.580654	0.58176	0.575643	0.00965275
1330.75	60059.6	0.580325		1330.75	13516.1	0.600857		1330.75	11487	0.601149		1330.75	0.580325	0.600857	0.601149	0.594111	0.0119393					1330.75	50899.6	0.575299	0.991339				1330.75	41699.1	0.597085	0.993722				1330.75	14472.8	0.591973	0.984736				1330.75	0.575299	0.597085	0.591973	0.588119	0.0113928
1332.29	59924.1	0.579016		1332.29	13797.2	0.613353		1332.29	11549.7	0.604431		1332.29	0.579016	0.613353	0.604431	0.598933	0.0178165					1332.29	50696.8	0.573007	0.989622				1332.29	42365.5	0.606627	0.989034				1332.29	14815.5	0.605991	1.00258				1332.29	0.573007	0.606627	0.605991	0.595208	0.0192294
1333.83	61659.6	0.595785		1333.83	13537.3	0.6018		1333.83	11820.5	0.618602		1333.83	0.595785	0.6018	0.618602	0.605396	0.011826					1333.83	51551	0.582662	0.977973				1333.83	42450	0.607837	1.01003				1333.83	14874.3	0.608396	0.9835				1333.83	0.582662	0.607837	0.608396	0.599631	0.0146989
1335.36	62046.3	0.599522		1335.36	14057.9	0.624943		1335.36	12010.3	0.628535		1335.36	0.599522	0.624943	0.628535	0.617667	0.0158162					1335.36	52453.6	0.592864	0.988894				1335.36	43205.8	0.618659	0.989945				1335.36	15137.5	0.619161	0.985086				1335.36	0.592864	0.618659	0.619161	0.610228	0.0150402
1336.9	62840.8	0.607199		1336.9	14251	0.633527		1336.9	12416.1	0.649772		1336.9	0.607199	0.633527	0.649772	0.630166	0.0214847					1336.9	54099.8	0.61147	1.00703				1336.9	44787.2	0.641303	1.01227				1336.9	15414.2	0.630479	0.970308				1336.9	0.61147	0.641303	0.630479	0.627751	0.0151026
1338.44	63906.3	0.617494		1338.44	14216.1	0.631976		1338.44	12259.7	0.641587		1338.44	0.617494	0.631976	0.641587	0.630352	0.0121283					1338.44	54813.9	0.619541	1.00332				1338.44	44758.7	0.640895	1.01411				1338.44	15495.9	0.633821	0.987895				1338.44	0.619541	0.640895	0.633821	0.631419	0.0108777
1339.98	65489.8	0.632794		1339.98	14702.2	0.653585		1339.98	12379.6	0.647862		1339.98	0.632794	0.653585	0.647862	0.644747	0.0107395					1339.98	54971.1	0.621318	0.981864				1339.98	45337.2	0.649179	0.993258				1339.98	15635.7	0.639539	0.987153				1339.98	0.621318	0.649179	0.639539	0.636678	0.0141489
1341.52	65300.3	0.630963		1341.52	14568.3	0.647633		1341.52	12333.8	0.645465		1341.52	0.630963	0.647633	0.645465	0.641354	0.00906319					1341.52	54878.3	0.620269	0.983051				1341.52	45119.7	0.646064	0.997578				1341.52	15587.4	0.637563	0.987758				1341.52	0.620269	0.646064	0.637563	0.634632	0.013145
1343.05	65295	0.630912		1343.05	14108.9	0.62721		1343.05	12076.6	0.632005		1343.05	0.630912	0.62721	0.632005	0.630042	0.00251299					1343.05	54714.9	0.618422	0.980203				1343.05	44850.4	0.642208	1.02391				1343.05	15292.6	0.625505	0.989716				1343.05	0.618422	0.642208	0.625505	0.628712	0.0122129
1344.59	63945.5	0.617873		1344.59	13640	0.606365		1344.59	11993.2	0.62764		1344.59	0.617873	0.606365	0.62764	0.617293	0.0106494					1344.59	52944.1	0.598407	0.968496				1344.59	43162.9	0.618045	1.01926				1344.59	14771.3	0.604183	0.962626				1344.59	0.598407	0.618045	0.604183	0.606878	0.0100925
1346.13	61756.1	0.596718		1346.13	13361.1	0.593967		1346.13	11416.9	0.597481		1346.13	0.596718	0.593967	0.597481	0.596055	0.0018484					1346.13	51516.2	0.582268	0.975786				1346.13	41925.4	0.600325	1.01071				1346.13	14358.1	0.587282	0.98293				1346.13	0.582268	0.600325	0.587282	0.589959	0.00932129
1347.66	60056.8	0.580298		1347.66	12811.8	0.569547		1347.66	10777.1	0.563998		1347.66	0.580298	0.569547	0.563998	0.571281	0.00828723					1347.66	49976.9	0.56487	0.973414				1347.66	39841.1	0.57048	1.00164				1347.66	13589.3	0.555836	0.985528				1347.66	0.56487	0.57048	0.555836	0.563729	0.00738866
1349.2	57972.3	0.560157		1349.2	12188.9	0.541857		1349.2	10553.4	0.552291		1349.2	0.560157	0.541857	0.552291	0.551435	0.0091801					1349.2	46343.1	0.523799	0.935093				1349.2	37806.6	0.541349	0.999063				1349.2	12969	0.530464	0.960479				1349.2	0.523799	0.541349	0.530464	0.531871	0.00885905
1350.74	54165.8	0.523376		1350.74	12384	0.55053		1350.74	10326.5	0.540417		1350.74	0.523376	0.55053	0.540417	0.538108	0.0137231					1350.74	45069.2	0.5094	0.973296				1350.74	36993.1	0.5297	0.962165				1350.74	12876.7	0.526689	0.974598				1350.74	0.5094	0.5297	0.526689	0.52193	0.0109548
1352.27	53362.5	0.515615		1352.27	12052.6	0.535797		1352.27	10072.1	0.527103		1352.27	0.515615	0.535797	0.527103	0.526172	0.0101236					1352.27	42687.9	0.482485	0.935748				1352.27	35562.8	0.50922	0.950397				1352.27	12247.3	0.500945	0.950373				1352.27	0.482485	0.50922	0.500945	0.49755	0.0136867
1353.81	51794	0.500459		1353.81	11588.7	0.515175		1353.81	9354.74	0.489562		1353.81	0.500459	0.515175	0.489562	0.501732	0.0128539					1353.81	41963	0.474292	0.947714				1353.81	35180.3	0.503743	0.97781				1353.81	11785	0.482036	0.984627				1353.81	0.474292	0.503743	0.482036	0.48669	0.0152672
1355.34	49569.7	0.478967		1355.34	11030.4	0.490356		1355.34	9394.82	0.491659		1355.34	0.478967	0.490356	0.491659	0.486994	0.00698216					1355.34	40340.7	0.455956	0.951957				1355.34	32428.1	0.464335	0.946934				1355.34	11803.4	0.482788	0.981957				1355.34	0.455956	0.464335	0.482788	0.467693	0.0137278
1356.88	49315.2	0.476508		1356.88	11413.4	0.507382		1356.88	9288.18	0.486078		1356.88	0.476508	0.507382	0.486078	0.489989	0.0158043					1356.88	39142.8	0.442417	0.928456				1356.88	32554.5	0.466144	0.918725				1356.88	11808.3	0.482989	0.993644				1356.88	0.442417	0.466144	0.482989	0.46385	0.0203832
1358.41	48151.9	0.465267		1358.41	10784.1	0.479406		1358.41	9160.46	0.479394		1358.41	0.465267	0.479406	0.479394	0.474689	0.00815976					1358.41	37927.5	0.42868	0.921364				1358.41	32131.3	0.460085	0.959697				1358.41	11217.4	0.458819	0.957081				1358.41	0.42868	0.460085	0.458819	0.449195	0.0177773
1359.95	48011.4	0.46391		1359.95	11052.2	0.491325		1359.95	9014.51	0.471756		1359.95	0.46391	0.491325	0.471756	0.475664	0.014119					1359.95	37352.7	0.422184	0.910056				1359.95	30293.8	0.433774	0.882866				1359.95	11212.5	0.458619	0.972152				1359.95	0.422184	0.433774	0.458619	0.438192	0.0186152
1361.48	47321.1	0.45724		1361.48	10886.9	0.483976		1361.48	9035.09	0.472833		1361.48	0.45724	0.483976	0.472833	0.47135	0.0134299					1361.48	36118.3	0.408232	0.892818				1361.48	30836.5	0.441545	0.912327				1361.48	10583.9	0.432908	0.915561				1361.48	0.408232	0.441545	0.432908	0.427561	0.017288
1363.01	45003.8	0.434849		1363.01	10364.5	0.460753		1363.01	8812.77	0.461199		1363.01	0.434849	0.460753	0.461199	0.452267	0.0150861					1363.01	32923	0.372116	0.855738				1363.01	28577.2	0.409194	0.888098				1363.01	10325	0.422318	0.915696				1363.01	0.372116	0.409194	0.422318	0.401209	0.0260358
1364.55	42605.3	0.411673		1364.55	9894.6	0.439864		1364.55	7972.03	0.4172		1364.55	0.411673	0.439864	0.4172	0.422912	0.014938					1364.55	31043.1	0.350869	0.852299				1364.55	27198.7	0.389455	0.8854				1364.55	8470.8	0.346477	0.83048				1364.55	0.350869	0.389455	0.346477	0.362267	0.0236481
1366.08	39803	0.384596		1366.08	9337.26	0.415087		1366.08	8030.01	0.420235		1366.08	0.384596	0.415087	0.420235	0.406639	0.0192627					1366.08	29587.8	0.33442	0.869535				1366.08	24898.5	0.356519	0.858902				1366.08	9098.82	0.372164	0.885611				1366.08	0.33442	0.356519	0.372164	0.354368	0.0189639
1367.61	38484.7	0.371858		1367.61	8915.93	0.396357		1367.61	7758.39	0.40602		1367.61	0.371858	0.396357	0.40602	0.391412	0.0176097					1367.61	28149.5	0.318163	0.855604				1367.61	23361.2	0.334507	0.843953				1367.61	8466.13	0.346286	0.852879				1367.61	0.318163	0.334507	0.346286	0.332985	0.0141228
1369.15	36802.2	0.355601		1369.15	8793.01	0.390893		1369.15	7334.75	0.38385		1369.15	0.355601	0.390893	0.38385	0.376781	0.0186775					1369.15	26789.6	0.302793	0.851496				1369.15	22899.7	0.327898	0.838845				1369.15	7829.46	0.320244	0.834296				1369.15	0.302793	0.327898	0.320244	0.316979	0.0128674
1370.68	35443.9	0.342476		1370.68	8356.67	0.371495		1370.68	6877.03	0.359896		1370.68	0.342476	0.371495	0.359896	0.357956	0.0146063					1370.68	25286.3	0.285802	0.834515				1370.68	21968.4	0.314563	0.846749				1370.68	7855.57	0.321312	0.892793				1370.68	0.285802	0.314563	0.321312	0.307226	0.0188581
1372.21	33721.6	0.325835		1372.21	8030.34	0.356988		1372.21	6882.51	0.360182		1372.21	0.325835	0.356988	0.360182	0.347668	0.0189759					1372.21	24164.9	0.273127	0.838238				1372.21	21476.2	0.307515	0.861416				1372.21	7548.79	0.308764	0.857244				1372.21	0.273127	0.307515	0.308764	0.296469	0.0202244
1373.74	33090.3	0.319735		1373.74	7991	0.355239		1373.74	6564.89	0.34356		1373.74	0.319735	0.355239	0.34356	0.339511	0.0180953					1373.74	24140.6	0.272852	0.853371				1373.74	20704.9	0.296471	0.834568				1373.74	7488.4	0.306294	0.891529				1373.74	0.272852	0.296471	0.306294	0.291873	0.0171887
1375.27	33178	0.320582		1375.27	7294.66	0.324283		1375.27	6642.27	0.34761		1375.27	0.320582	0.324283	0.34761	0.330825	0.0146534					1375.27	22431.2	0.253532	0.790847				1375.27	19872.6	0.284554	0.877484				1375.27	7452.52	0.304826	0.876921				1375.27	0.253532	0.284554	0.304826	0.280971	0.0258345
1376.8	31885.7	0.308095		1376.8	7703.32	0.34245		1376.8	6442.05	0.337132		1376.8	0.308095	0.34245	0.337132	0.329226	0.0184919					1376.8	22336.9	0.252466	0.81944				1376.8	19581.4	0.280384	0.818758				1376.8	7364.33	0.301219	0.893476				1376.8	0.252466	0.280384	0.301219	0.278023	0.0244624
1378.33	31808.4	0.307348		1378.33	7699.98	0.342302		1378.33	6597.83	0.345284		1378.33	0.307348	0.342302	0.345284	0.331645	0.0210942					1378.33	22282.6	0.251852	0.819435				1378.33	19575.1	0.280294	0.818849				1378.33	7349.75	0.300623	0.870653				1378.33	0.251852	0.280294	0.300623	0.27759	0.0244977
1379.87	32092.9	0.310097		1379.87	7587.07	0.337283		1379.87	6560.69	0.343341		1379.87	0.310097	0.337283	0.343341	0.33024	0.0177053					1379.87	21583.7	0.243953	0.786697				1379.87	19564.6	0.280143	0.83059				1379.87	7310.08	0.299	0.870856				1379.87	0.243953	0.280143	0.299	0.274365	0.0279751
1381.4	32359.6	0.312674		1381.4	7889.73	0.350737		1381.4	6651.27	0.348081		1381.4	0.312674	0.350737	0.348081	0.337164	0.0212504					1381.4	21018.4	0.237563	0.759778				1381.4	20562.3	0.294429	0.839458				1381.4	7346.19	0.300477	0.86324				1381.4	0.237563	0.294429	0.300477	0.27749	0.0347096
1382.93	34087.3	0.329368		1382.93	8029.39	0.356946		1382.93	6849.75	0.358468		1382.93	0.329368	0.356946	0.358468	0.348261	0.0163791					1382.93	22524	0.25458	0.772936				1382.93	21402.1	0.306454	0.858546				1382.93	7143.61	0.292191	0.815111				1382.93	0.25458	0.306454	0.292191	0.284409	0.0267984
1384.46	34859	0.336825		1384.46	8468.06	0.376447		1384.46	7040.03	0.368426		1384.46	0.336825	0.376447	0.368426	0.360566	0.0209479					1384.46	24490.7	0.276809	0.82182				1384.46	22358.8	0.320153	0.850461				1384.46	7737.12	0.316467	0.858971				1384.46	0.276809	0.320153	0.316467	0.304477	0.0240314
1385.98	36273.9	0.350496		1385.98	8584.3	0.381614		1385.98	7217.63	0.37772		1385.98	0.350496	0.381614	0.37772	0.369944	0.0169541					1385.98	24710.9	0.279298	0.796865				1385.98	22399.8	0.32074	0.840483				1385.98	8594.52	0.351537	0.930681				1385.98	0.279298	0.32074	0.351537	0.317192	0.03625
1387.51	36548.6	0.35315		1387.51	9182.96	0.408228		1387.51	8163.61	0.427226		1387.51	0.35315	0.408228	0.427226	0.396201	0.0384744					1387.51	26332.5	0.297626	0.842775				1387.51	22857.6	0.327296	0.801747				1387.51	8501.74	0.347742	0.813953				1387.51	0.297626	0.327296	0.347742	0.324221	0.0251989
1389.04	38461.3	0.371632		1389.04	9507.62	0.42266		1389.04	7703.39	0.403142		1389.04	0.371632	0.42266	0.403142	0.399145	0.025748					1389.04	27430.2	0.310033	0.834248				1389.04	23982.3	0.3434	0.812473				1389.04	8263.35	0.337991	0.838394				1389.04	0.310033	0.3434	0.337991	0.330475	0.0179083
1390.57	40077	0.387244		1390.57	9566.28	0.425268		1390.57	8538.67	0.446854		1390.57	0.387244	0.425268	0.446854	0.419789	0.0301807					1390.57	28630.8	0.323603	0.835658				1390.57	24508	0.350927	0.825191				1390.57	9125.87	0.373271	0.83533				1390.57	0.323603	0.350927	0.373271	0.349267	0.0248753
1392.1	42055.7	0.406363		1392.1	10191.9	0.45308		1392.1	8047.26	0.421137		1392.1	0.406363	0.45308	0.421137	0.42686	0.0238786					1392.1	28391.5	0.320899	0.789685				1392.1	24821.8	0.355421	0.784455				1392.1	8563.58	0.350272	0.831728				1392.1	0.320899	0.355421	0.350272	0.342197	0.0186238
1393.63	43016.4	0.415646		1393.63	10435.6	0.463914		1393.63	8637.44	0.452023		1393.63	0.415646	0.463914	0.452023	0.443861	0.025148					1393.63	28927.1	0.326952	0.786613				1393.63	25532.5	0.365597	0.788071				1393.63	9696.5	0.396611	0.877413				1393.63	0.326952	0.365597	0.396611	0.363053	0.0348989
1395.16	44647.1	0.431402		1395.16	10287.3	0.457321		1395.16	9026.42	0.47238		1395.16	0.431402	0.457321	0.47238	0.453701	0.0207273					1395.16	29784.8	0.336647	0.780354				1395.16	25913.2	0.371048	0.811352				1395.16	9589.21	0.392222	0.830312				1395.16	0.336647	0.371048	0.392222	0.366639	0.0280491
1396.68	45785	0.442397		1396.68	11173.5	0.496717		1396.68	8978.82	0.469889		1396.68	0.442397	0.496717	0.469889	0.469668	0.0271606					1396.68	31642	0.357638	0.808409				1396.68	26108.2	0.373841	0.752623				1396.68	9579.02	0.391806	0.833827				1396.68	0.357638	0.373841	0.391806	0.374428	0.0170915
1398.21	46723.7	0.451467		1398.21	10637.2	0.472876		1398.21	9224	0.48272		1398.21	0.451467	0.472876	0.48272	0.469021	0.0159788					1398.21	31291.6	0.353677	0.783395				1398.21	26682	0.382057	0.807943				1398.21	9620.73	0.393512	0.815197				1398.21	0.353677	0.382057	0.393512	0.376415	0.0205076
1399.74	48583.4	0.469437		1399.74	11254.8	0.500331		1399.74	9316.98	0.487586		1399.74	0.469437	0.500331	0.487586	0.485784	0.0155259					1399.74	31907.3	0.360636	0.768232				1399.74	27100.7	0.388052	0.77559				1399.74	9944.15	0.40674	0.834193				1399.74	0.360636	0.388052	0.40674	0.385143	0.0231893
1401.26	49051.3	0.473958		1401.26	11255.1	0.500345		1401.26	9341.38	0.488862		1401.26	0.473958	0.500345	0.488862	0.487722	0.0132304					1401.26	32706.4	0.369668	0.779961				1401.26	28061.7	0.401812	0.803072				1401.26	9943.85	0.406728	0.831989				1401.26	0.369668	0.401812	0.406728	0.392736	0.0201281
1402.79	48407	0.467732		1402.79	11511.7	0.511752		1402.79	9889.86	0.517566		1402.79	0.467732	0.511752	0.517566	0.499017	0.0272487					1402.79	33177.1	0.374988	0.801716				1402.79	26616.5	0.381119	0.744734				1402.79	10015.2	0.409646	0.791486				1402.79	0.374988	0.381119	0.409646	0.388585	0.0184959
1404.32	48589.7	0.469497		1404.32	10997.4	0.488888		1404.32	9471.84	0.49569		1404.32	0.469497	0.488888	0.49569	0.484692	0.0135911					1404.32	31946.8	0.361083	0.769084				1404.32	27612.2	0.395376	0.808725				1404.32	9311.58	0.380867	0.768357				1404.32	0.361083	0.395376	0.380867	0.379109	0.0172141
1405.84	47912.6	0.462955		1405.84	10986.6	0.488408		1405.84	9271.84	0.485223		1405.84	0.462955	0.488408	0.485223	0.478862	0.0138678					1405.84	31282.9	0.353579	0.763744				1405.84	26945.2	0.385825	0.789965				1405.84	9283.38	0.379713	0.782554				1405.84	0.353579	0.385825	0.379713	0.373039	0.0171279
1407.37	46646.3	0.450719		1407.37	10422.3	0.463322		1407.37	8996.23	0.4708		1407.37	0.450719	0.463322	0.4708	0.461614	0.0101486					1407.37	31416.6	0.35509	0.78783				1407.37	26914.9	0.385392	0.8318				1407.37	9910.4	0.40536	0.861003				1407.37	0.35509	0.385392	0.40536	0.381947	0.0253112
1408.89	46298.2	0.447356		1408.89	10593.5	0.470933		1408.89	8810.83	0.461097		1408.89	0.447356	0.470933	0.461097	0.459795	0.0118424					1408.89	30893.7	0.34918	0.780542				1408.89	26206.9	0.375254	0.79683				1408.89	9652.8	0.394823	0.856269				1408.89	0.34918	0.375254	0.394823	0.373086	0.0228988
1410.42	45721.9	0.441787		1410.42	10601.2	0.471275		1410.42	8539.91	0.446919		1410.42	0.441787	0.471275	0.446919	0.453327	0.0157539					1410.42	31190.4	0.352533	0.797971				1410.42	27275.7	0.390558	0.828725				1410.42	9147.12	0.37414	0.837153				1410.42	0.352533	0.390558	0.37414	0.37241	0.0190711
1411.94	44557.8	0.430539		1411.94	10628.4	0.472485		1411.94	8316.71	0.435238		1411.94	0.430539	0.472485	0.435238	0.446087	0.0229811					1411.94	30499.5	0.344724	0.800681				1411.94	26554.7	0.380234	0.804754				1411.94	8932.02	0.365342	0.839406				1411.94	0.344724	0.380234	0.365342	0.363433	0.0178315
1413.47	44000.5	0.425154		1413.47	10280.1	0.457001		1413.47	8388.49	0.438995		1413.47	0.425154	0.457001	0.438995	0.440383	0.0159687					1413.47	31694.2	0.358228	0.842583				1413.47	27089.4	0.38789	0.848773				1413.47	10230.5	0.418453	0.953206				1413.47	0.358228	0.38789	0.418453	0.38819	0.0301136
1414.99	43217.4	0.417588		1414.99	10906.3	0.484839		1414.99	8506.39	0.445165		1414.99	0.417588	0.484839	0.445165	0.449197	0.0338063					1414.99	31697.4	0.358264	0.857937				1414.99	27288.4	0.39074	0.805917				1414.99	9751.24	0.39885	0.89596				1414.99	0.358264	0.39074	0.39885	0.382618	0.0214774
1416.51	44432.3	0.429327		1416.51	10381.6	0.461513		1416.51	8813.1	0.461216		1416.51	0.429327	0.461513	0.461216	0.450685	0.0184977					1416.51	32240.5	0.364402	0.848777				1416.51	27637.4	0.395737	0.857477				1416.51	10453.9	0.42759	0.927093				1416.51	0.364402	0.395737	0.42759	0.39591	0.0315943
1418.04	44532	0.43029		1418.04	10442.2	0.464207		1418.04	8418.88	0.440585		1418.04	0.43029	0.464207	0.440585	0.445027	0.0173895					1418.04	32866.2	0.371474	0.863312				1418.04	28097.1	0.402319	0.866681				1418.04	10433.2	0.426744	0.968584				1418.04	0.371474	0.402319	0.426744	0.400179	0.0276967
1419.56	44763.9	0.432531		1419.56	10194.5	0.453196		1419.56	8694.48	0.455008		1419.56	0.432531	0.453196	0.455008	0.446912	0.0124871					1419.56	33535.3	0.379037	0.876324				1419.56	28288.1	0.405054	0.893774				1419.56	10754.9	0.439902	0.9668				1419.56	0.379037	0.405054	0.439902	0.407998	0.0305391
1421.08	44387.8	0.428897		1421.08	10613.7	0.471831		1421.08	8838.88	0.462565		1421.08	0.428897	0.471831	0.462565	0.454431	0.0225935					1421.08	33768.5	0.381673	0.889895				1421.08	28596.1	0.409465	0.86782				1421.08	10129.6	0.414326	0.895713				1421.08	0.381673	0.409465	0.414326	0.401821	0.0176173
1422.61	45180.5	0.436556		1422.61	10228.4	0.454703		1422.61	8864.86	0.463925		1422.61	0.436556	0.454703	0.463925	0.451728	0.0139247					1422.61	34034.1	0.384675	0.881158				1422.61	29330.9	0.419986	0.92365				1422.61	10518.8	0.430245	0.927402				1422.61	0.384675	0.419986	0.430245	0.411635	0.0239053
1424.13	46197.4	0.446382		1424.13	10823.6	0.481162		1424.13	8945.26	0.468132		1424.13	0.446382	0.481162	0.468132	0.465225	0.0175714					1424.13	34673.3	0.391899	0.877946				1424.13	29947.9	0.428821	0.891219				1424.13	10495.5	0.429292	0.917031				1424.13	0.391899	0.428821	0.429292	0.416671	0.0214539
1425.65	47504.3	0.45901		1425.65	10855.9	0.482598		1425.65	8940.37	0.467876		1425.65	0.45901	0.482598	0.467876	0.469828	0.0119147					1425.65	35761.5	0.404199	0.880589				1425.65	30481.9	0.436467	0.904411				1425.65	10865.2	0.444414	0.949852				1425.65	0.404199	0.436467	0.444414	0.42836	0.0212979
1427.17	47209.2	0.456158		1427.17	11147.1	0.495543		1427.17	9121.07	0.477333		1427.17	0.456158	0.495543	0.477333	0.476345	0.0197111					1427.17	36570.6	0.413344	0.906141				1427.17	31448.9	0.450313	0.908727				1427.17	11075.9	0.453032	0.949089				1427.17	0.413344	0.450313	0.453032	0.438896	0.0221708
1428.7	48185.9	0.465596		1428.7	11309.8	0.502776		1428.7	9344.35	0.489018		1428.7	0.465596	0.502776	0.489018	0.485797	0.0187984					1428.7	36869.3	0.41672	0.895025				1428.7	32083.6	0.459402	0.91373				1428.7	11646.1	0.476354	0.974104				1428.7	0.41672	0.459402	0.476354	0.450825	0.0307283
1430.22	50690.8	0.489799		1430.22	12241	0.544173		1430.22	10394.8	0.543991		1430.22	0.489799	0.544173	0.543991	0.525988	0.0313402					1430.22	39303.4	0.444232	0.906967				1430.22	33343.6	0.477443	0.877375				1430.22	12303.8	0.503256	0.925118				1430.22	0.444232	0.477443	0.503256	0.474977	0.0295893
1431.74	53291.6	0.51493		1431.74	12811.2	0.569521		1431.74	10557.8	0.552521		1431.74	0.51493	0.569521	0.552521	0.545657	0.0279355					1431.74	41189.6	0.465551	0.904106				1431.74	35904.6	0.514114	0.902713				1431.74	13434.5	0.549504	0.994539				1431.74	0.465551	0.514114	0.549504	0.509723	0.0421487
1433.26	58309.5	0.563415		1433.26	13443.5	0.59763		1433.26	11472.3	0.60038		1433.26	0.563415	0.59763	0.60038	0.587142	0.0205938					1433.26	46702.7	0.527863	0.9369				1433.26	40168.6	0.57517	0.962419				1433.26	14183.2	0.580128	0.966268				1433.26	0.527863	0.57517	0.580128	0.561054	0.0288505
1434.78	61842.4	0.597552		1434.78	15124.7	0.672367		1434.78	12528.6	0.655659		1434.78	0.597552	0.672367	0.655659	0.641859	0.0392706					1434.78	51070.9	0.577235	0.966001				1434.78	44101.6	0.631486	0.939198				1434.78	16239.9	0.664252	1.01311				1434.78	0.577235	0.631486	0.664252	0.624325	0.0439482
1436.3	69440.3	0.670966		1436.3	15880	0.705944		1436.3	13725.1	0.718276		1436.3	0.670966	0.705944	0.718276	0.698395	0.0245415					1436.3	56387.1	0.637322	0.949858				1436.3	46317.6	0.663217	0.939475				1436.3	17096.6	0.699293	0.973572				1436.3	0.637322	0.663217	0.699293	0.666611	0.0311245
1437.82	74339.2	0.718302		1437.82	17508.2	0.778326		1437.82	14797	0.774371		1437.82	0.718302	0.778326	0.774371	0.757	0.0335716					1437.82	62803.2	0.709841	0.988221				1437.82	51925.6	0.743517	0.955278				1437.82	18692.3	0.764561	0.987331				1437.82	0.709841	0.743517	0.764561	0.739307	0.027602
1439.34	80634.1	0.779126		1439.34	18930.4	0.841549		1439.34	15660.4	0.819556		1439.34	0.779126	0.841549	0.819556	0.81341	0.0316621					1439.34	67862.4	0.767023	0.984466				1439.34	55037.6	0.788078	0.93646				1439.34	20088	0.821649	1.00255				1439.34	0.767023	0.788078	0.821649	0.79225	0.0275507
1440.86	86051	0.831467		1440.86	19683.7	0.875037		1440.86	16524.1	0.864756		1440.86	0.831467	0.875037	0.864756	0.857087	0.0227751					1440.86	72645.5	0.821085	0.987514				1440.86	59264.6	0.848603	0.969791				1440.86	20837.7	0.852313	0.985612				1440.86	0.821085	0.848603	0.852313	0.840667	0.0170599
1442.38	91764.9	0.886677		1442.38	20788.9	0.924169		1442.38	17381.5	0.909626		1442.38	0.886677	0.924169	0.909626	0.906824	0.0189021					1442.38	77403.7	0.874865	0.986678				1442.38	62599.6	0.896357	0.969906				1442.38	22503.4	0.920445	1.01189				1442.38	0.874865	0.896357	0.920445	0.897222	0.0228021
1443.9	95517.8	0.92294		1443.9	21426.2	0.9525		1443.9	18453.3	0.965717		1443.9	0.92294	0.9525	0.965717	0.947052	0.0219026					1443.9	81255.8	0.918404	0.995086				1443.9	66526.6	0.952587	1.00009				1443.9	23035.1	0.942193	0.975641				1443.9	0.918404	0.952587	0.942193	0.937728	0.0175235
1445.41	100189	0.968075		1445.41	22661	1.00739		1445.41	18687.5	0.977973		1445.41	0.968075	1.00739	0.977973	0.98448	0.0204507					1445.41	85293.5	0.964041	0.995833				1445.41	68200.8	0.97656	0.969393				1445.41	24688.3	1.00981	1.03256				1445.41	0.964041	0.97656	1.00981	0.983471	0.0236556
1446.93	102711	0.992444		1446.93	22605.2	1.00491		1446.93	19563.9	1.02384		1446.93	0.992444	1.00491	1.02384	1.00706	0.0158072					1446.93	86617.7	0.979008	0.986461				1446.93	70705.8	1.01243	1.00748				1446.93	25058	1.02493	1.00107				1446.93	0.979008	1.01243	1.02493	1.00546	0.0237438
1448.45	104398	1.00874		1448.45	22327.5	0.992567		1448.45	19258	1.00783		1448.45	1.00874	0.992567	1.00783	1.00305	0.00908728					1448.45	87998.8	0.994618	0.985996				1448.45	71182.8	1.01926	1.02689				1448.45	24264.7	0.992486	0.984776				1448.45	0.994618	1.01926	0.992486	1.00212	0.0148801
1449.97	103493	1		1449.97	22494.7	1		1449.97	19108.4	1		1449.97	1	1	1	1	0					1449.97	88475	1	1				1449.97	69837.8	1	1				1449.97	24448.4	1	1				1449.97	1	1	1	1	0
1451.49	102151	0.987033		1451.49	22318.9	0.992185		1451.49	18705	0.978889		1451.49	0.987033	0.992185	0.978889	0.986036	0.00670386					1451.49	86451.1	0.977125	0.989962				1451.49	69037.8	0.988545	0.996331				1451.49	23985.2	0.981054	1.00221				1451.49	0.977125	0.988545	0.981054	0.982241	0.00580196
1453	98324.5	0.950059		1453	21463.8	0.954171		1453	17688.6	0.925698		1453	0.950059	0.954171	0.925698	0.943309	0.0153903					1453	82977.8	0.937867	0.987167				1453	66038	0.945591	0.991008				1453	22992.3	0.940442	1.01593				1453	0.937867	0.945591	0.940442	0.9413	0.00393279
1454.52	95957.4	0.927187		1454.52	20686	0.919594		1454.52	17632.7	0.922772		1454.52	0.927187	0.919594	0.922772	0.923185	0.00381324					1454.52	79623.9	0.899959	0.970634				1454.52	64660	0.92586	1.00681				1454.52	22113	0.904476	0.980173				1454.52	0.899959	0.92586	0.904476	0.910098	0.0138352
1456.04	92726.3	0.895967		1456.04	20059.2	0.89173		1456.04	17456.4	0.913546		1456.04	0.895967	0.89173	0.913546	0.900414	0.0115679					1456.04	78271.1	0.884669	0.98739				1456.04	61284	0.877519	0.984064				1456.04	22217.8	0.908763	0.994764				1456.04	0.884669	0.877519	0.908763	0.890317	0.0163698
1457.55	91513.4	0.884247		1457.55	19418.1	0.86323		1457.55	16716.3	0.874814		1457.55	0.884247	0.86323	0.874814	0.874097	0.010527					1457.55	76342.8	0.862874	0.975829				1457.55	61612.3	0.88222	1.022				1457.55	21691.9	0.887252	1.01422				1457.55	0.862874	0.88222	0.887252	0.877449	0.0128703
1459.07	88522.3	0.855346		1459.07	19559.3	0.869507		1459.07	16233	0.849522		1459.07	0.855346	0.869507	0.849522	0.858125	0.0102784					1459.07	75274.9	0.850804	0.99469				1459.07	59943.3	0.858322	0.987136				1459.07	20856.6	0.853087	1.0042				1459.07	0.850804	0.858322	0.853087	0.854071	0.00385421
1460.58	86102.4	0.831964		1460.58	18943.1	0.842114		1460.58	15969.2	0.835716		1460.58	0.831964	0.842114	0.835716	0.836598	0.00513232					1460.58	73854.6	0.834751	1.00335				1460.58	59271.5	0.848702	1.00782				1460.58	19920.8	0.81481	0.974984				1460.58	0.834751	0.848702	0.81481	0.832754	0.0170341
1462.1	85023.3	0.821537		1462.1	18642.3	0.828742		1462.1	15602.7	0.816536		1462.1	0.821537	0.828742	0.816536	0.822272	0.00613594					1462.1	71074.7	0.803331	0.977839				1462.1	58431.5	0.836674	1.00957				1462.1	19504.5	0.797782	0.977032				1462.1	0.803331	0.836674	0.797782	0.812596	0.0210364
1463.61	82102.3	0.793313		1463.61	17626.2	0.783571		1463.61	14914.5	0.780521		1463.61	0.793313	0.783571	0.780521	0.785801	0.00668126					1463.61	70394.4	0.795642	1.00294				1463.61	56842.8	0.813926	1.03874				1463.61	19469.7	0.796359	1.02029				1463.61	0.795642	0.813926	0.796359	0.801976	0.0103556
1465.13	79344.2	0.766662		1465.13	17305.4	0.76931		1465.13	14117	0.738785		1465.13	0.766662	0.76931	0.738785	0.758253	0.0169112					1465.13	66131.5	0.74746	0.974953				1465.13	52879.8	0.75718	0.984233				1465.13	18595.4	0.760598	1.02953				1465.13	0.74746	0.75718	0.760598	0.755079	0.00681637
1466.64	73823.3	0.713317		1466.64	16392.2	0.728714		1466.64	12817.6	0.670784		1466.64	0.713317	0.728714	0.670784	0.704271	0.0300058					1466.64	62896.2	0.710892	0.996601				1466.64	50261	0.719682	0.987606				1466.64	17850.6	0.730134	1.08848				1466.64	0.710892	0.719682	0.730134	0.720236	0.00963262
1468.16	69535.2	0.671883		1468.16	14802.5	0.658044		1468.16	12374.3	0.647584		1468.16	0.671883	0.658044	0.647584	0.65917	0.0121885					1468.16	57601.4	0.651047	0.968989				1468.16	46157	0.660917	1.00437				1468.16	15825.3	0.647294	0.999552				1468.16	0.651047	0.660917	0.647294	0.653086	0.00703677
1469.67	63656.3	0.615078		1469.67	13922.3	0.618915		1469.67	11529.9	0.603394		1469.67	0.615078	0.618915	0.603394	0.612462	0.00808409					1469.67	52311	0.591252	0.961263				1469.67	42119.3	0.603102	0.974451				1469.67	14682.5	0.600551	0.995287				1469.67	0.591252	0.603102	0.600551	0.598301	0.00623696
1471.19	58435.2	0.564629		1471.19	12741.5	0.566422		1471.19	10437.1	0.546205		1471.19	0.564629	0.566422	0.546205	0.559086	0.011191					1471.19	47384.2	0.535566	0.948526				1471.19	38501.3	0.551296	0.973295				1471.19	13361.2	0.546506	1.00055				1471.19	0.535566	0.551296	0.546506	0.544456	0.00806291
1472.7	52570.3	0.50796		1472.7	11064.3	0.491863		1472.7	9235.11	0.483301		1472.7	0.50796	0.491863	0.483301	0.494375	0.0125199					1472.7	42976.8	0.485751	0.956278				1472.7	34361.5	0.492019	1.00032				1472.7	12167.4	0.497677	1.02974				1472.7	0.485751	0.492019	0.497677	0.491815	0.00596558
1474.21	48108.4	0.464847		1474.21	10440.2	0.464118		1474.21	8237.63	0.4311		1474.21	0.464847	0.464118	0.4311	0.453355	0.0192769					1474.21	37782.5	0.427042	0.918671				1474.21	30866.8	0.441978	0.952297				1474.21	10749.6	0.439685	1.01991				1474.21	0.427042	0.441978	0.439685	0.436235	0.00804396
1475.73	42144.3	0.407219		1475.73	8988.39	0.399578		1475.73	7887.43	0.412773		1475.73	0.407219	0.399578	0.412773	0.406523	0.00662484					1475.73	32605.6	0.368529	0.90499				1475.73	27570.8	0.394783	0.988				1475.73	9466.32	0.387196	0.938036				1475.73	0.368529	0.394783	0.387196	0.383503	0.0135112
1477.24	38318.3	0.37025		1477.24	8653.21	0.384678		1477.24	7003.46	0.366512		1477.24	0.37025	0.384678	0.366512	0.373813	0.00959268					1477.24	28425.3	0.321281	0.867739				1477.24	24795	0.355037	0.922946				1477.24	8369.51	0.342334	0.934031				1477.24	0.321281	0.355037	0.342334	0.33955	0.0170494
1478.75	32272.4	0.311832		1478.75	7642.03	0.339726		1478.75	6292.68	0.329315		1478.75	0.311832	0.339726	0.329315	0.326957	0.0140957					1478.75	26329.9	0.297597	0.954351				1478.75	21281.3	0.304725	0.896972				1478.75	7740.71	0.316614	0.961433				1478.75	0.297597	0.304725	0.316614	0.306312	0.00960741
1480.26	31142.5	0.300914		1480.26	7218.84	0.320913		1480.26	5745.41	0.300675		1480.26	0.300914	0.320913	0.300675	0.307501	0.0116161					1480.26	22481.6	0.254101	0.844431				1480.26	19526.5	0.279598	0.871258				1480.26	6780.9	0.277356	0.922444				1480.26	0.254101	0.279598	0.277356	0.270352	0.0141178
1481.77	27305.6	0.26384		1481.77	6298.66	0.280006		1481.77	5287.23	0.276697		1481.77	0.26384	0.280006	0.276697	0.273514	0.00854007					1481.77	19010.3	0.214866	0.814381				1481.77	16994.8	0.243347	0.869076				1481.77	6769.09	0.276873	1.00064				1481.77	0.214866	0.243347	0.276873	0.245029	0.0310373
1483.29	25414.5	0.245567		1483.29	5791.9	0.257478		1483.29	4668.24	0.244303		1483.29	0.245567	0.257478	0.244303	0.249116	0.00726939					1483.29	17462.4	0.197371	0.803735				1483.29	16784.8	0.24034	0.933436				1483.29	5511.89	0.22545	0.922829				1483.29	0.197371	0.24034	0.22545	0.221054	0.0218191
1484.8	24012.6	0.232021		1484.8	5672.72	0.25218		1484.8	4739.16	0.248014		1484.8	0.232021	0.25218	0.248014	0.244072	0.010642					1484.8	15118.1	0.170874	0.736459				1484.8	14887	0.213165	0.84529				1484.8	5381.89	0.220133	0.88758				1484.8	0.170874	0.213165	0.220133	0.201391	0.0266567
1486.31	21596.6	0.208677		1486.31	5134.53	0.228255		1486.31	4576.79	0.239517		1486.31	0.208677	0.228255	0.239517	0.225483	0.0156059					1486.31	14281.7	0.161421	0.773544				1486.31	13753.3	0.196932	0.862772				1486.31	5048.28	0.206487	0.862097				1486.31	0.161421	0.196932	0.206487	0.18828	0.0237463
1487.82	21239.7	0.205228		1487.82	4904.35	0.218022		1487.82	4023.81	0.210578		1487.82	0.205228	0.218022	0.210578	0.211276	0.00642556					1487.82	13186.4	0.149041	0.72622				1487.82	12803.5	0.183332	0.840886				1487.82	5249.07	0.2147	1.01957				1487.82	0.149041	0.183332	0.2147	0.182358	0.0328403
1489.33	20008.8	0.193335		1489.33	4989.17	0.221793		1489.33	4089.74	0.214028		1489.33	0.193335	0.221793	0.214028	0.209719	0.0147105					1489.33	12651	0.14299	0.739595				1489.33	12957.8	0.185541	0.836551				1489.33	4698.46	0.192179	0.897912				1489.33	0.14299	0.185541	0.192179	0.17357	0.0266904
1490.84	18890.9	0.182533		1490.84	4964.99	0.220718		1490.84	4023.16	0.210544		1490.84	0.182533	0.220718	0.210544	0.204598	0.0197747					1490.84	11747.7	0.13278	0.727429				1490.84	12032	0.172285	0.780565				1490.84	4257.06	0.174124	0.827021				1490.84	0.13278	0.172285	0.174124	0.15973	0.0233573
1492.35	17800	0.171992		1492.35	4774.8	0.212263		1492.35	4113.99	0.215297		1492.35	0.171992	0.212263	0.215297	0.199851	0.024174					1492.35	11261.4	0.127283	0.740053				1492.35	12045.3	0.172475	0.812554				1492.35	4383.45	0.179294	0.832773				1492.35	0.127283	0.172475	0.179294	0.159684	0.0282663
1493.86	17870.1	0.17267		1493.86	4653.62	0.206876		1493.86	3913.31	0.204795		1493.86	0.17267	0.206876	0.204795	0.19478	0.0191767					1493.86	11062	0.12503	0.724098				1493.86	11108.5	0.159061	0.768872				1493.86	4200.14	0.171796	0.838868				1493.86	0.12503	0.159061	0.171796	0.151962	0.0241779
1495.37	17705.2	0.171076		1495.37	4615.44	0.205179		1495.37	3802.04	0.198972		1495.37	0.171076	0.205179	0.198972	0.191742	0.0181645					1495.37	10693.7	0.120867	0.706509				1495.37	11212.8	0.160555	0.782511				1495.37	4590.03	0.187744	0.943567				1495.37	0.120867	0.160555	0.187744	0.156388	0.0336324
1496.88	18253.2	0.176371		1496.88	3990.25	0.177386		1496.88	3356.06	0.175633		1496.88	0.176371	0.177386	0.175633	0.176463	0.00088038					1496.88	10903.3	0.123236	0.69873				1496.88	10619.1	0.152054	0.85719				1496.88	3745.63	0.153206	0.872306				1496.88	0.123236	0.152054	0.153206	0.142832	0.0169802
1498.39	16141.3	0.155965		1498.39	4668.07	0.207519		1498.39	3547.89	0.185672		1498.39	0.155965	0.207519	0.185672	0.183052	0.0258764					1498.39	9132.98	0.103227	0.661857				1498.39	10307.3	0.147589	0.711209				1498.39	4017.92	0.164343	0.885126				1498.39	0.103227	0.147589	0.164343	0.138386	0.0315803
1499.9	15980.4	0.15441		1499.9	3920.89	0.174303		1499.9	3075.21	0.160935		1499.9	0.15441	0.174303	0.160935	0.163216	0.0101405					1499.9	9016.64	0.101912	0.660005				1499.9	9910.56	0.141908	0.814148				1499.9	4089.81	0.167283	1.03945				1499.9	0.101912	0.141908	0.167283	0.137034	0.0329572
1501.4	16207.7	0.156607		1501.4	4163.28	0.185078		1501.4	3169.56	0.165873		1501.4	0.156607	0.185078	0.165873	0.169186	0.0145221					1501.4	9031.79	0.102083	0.651843				1501.4	9629.06	0.137877	0.744969				1501.4	3663.19	0.149834	0.903305				1501.4	0.102083	0.137877	0.149834	0.129931	0.0248472
1502.91	15510.8	0.149873		1502.91	4076.1	0.181203		1502.91	3480.88	0.182165		1502.91	0.149873	0.181203	0.182165	0.17108	0.0183723					1502.91	8782.45	0.0992648	0.662326				1502.91	8811.32	0.126168	0.696283				1502.91	3628.89	0.148431	0.814814				1502.91	0.0992648	0.126168	0.148431	0.124621	0.0246194
1504.42	14593.8	0.141012		1504.42	3991.92	0.17746		1504.42	3410.91	0.178503		1504.42	0.141012	0.17746	0.178503	0.165659	0.0213507					1504.42	8211.1	0.092807	0.658148				1504.42	8885.57	0.127232	0.716957				1504.42	3357.48	0.137329	0.769338				1504.42	0.092807	0.127232	0.137329	0.119123	0.0233425
1505.93	14762.9	0.142646		1505.93	3860.73	0.171628		1505.93	2705.63	0.141594		1505.93	0.142646	0.171628	0.141594	0.151956	0.0170448					1505.93	8497.76	0.096047	0.673323				1505.93	8964.82	0.128366	0.747931				1505.93	3163.97	0.129414	0.913982				1505.93	0.096047	0.128366	0.129414	0.117943	0.0189693
1507.43	14659.2	0.141644		1507.43	3766.13	0.167423		1507.43	3523.38	0.184389		1507.43	0.141644	0.167423	0.184389	0.164485	0.0215232					1507.43	6873.91	0.0776932	0.548509				1507.43	9351.33	0.133901	0.799775				1507.43	3355.85	0.137263	0.744418				1507.43	0.0776932	0.133901	0.137263	0.116286	0.0334641
1508.94	14264.3	0.137829		1508.94	4145.94	0.184307		1508.94	2963.91	0.15511		1508.94	0.137829	0.184307	0.15511	0.159082	0.0234926					1508.94	7432.57	0.0840076	0.609507				1508.94	8948.58	0.128134	0.695218				1508.94	2999.64	0.122693	0.791003				1508.94	0.0840076	0.128134	0.122693	0.111611	0.0240599
1510.45	14437.4	0.139501		1510.45	4036.76	0.179454		1510.45	3184.33	0.166646		1510.45	0.139501	0.179454	0.166646	0.161867	0.0204005					1510.45	7756.23	0.0876658	0.628423				1510.45	8811.84	0.126176	0.70311				1510.45	4092.34	0.167387	1.00445				1510.45	0.0876658	0.126176	0.167387	0.127076	0.0398681
1511.95	14997.7	0.144915		1511.95	4319.16	0.192008		1511.95	3300.38	0.172719		1511.95	0.144915	0.192008	0.172719	0.169881	0.0236743					1511.95	8029.38	0.0907531	0.62625				1511.95	9037.34	0.129405	0.673955				1511.95	3579.02	0.146391	0.847567				1511.95	0.0907531	0.129405	0.146391	0.122183	0.0285132
1513.46	15367.7	0.14849		1513.46	4536.97	0.201691		1513.46	2963.1	0.155068		1513.46	0.14849	0.201691	0.155068	0.168416	0.0290035					1513.46	7541.04	0.0852336	0.574001				1513.46	8971.6	0.128463	0.636933				1513.46	3679.31	0.150493	0.970496				1513.46	0.0852336	0.128463	0.150493	0.121397	0.0331986
1514.97	14744.8	0.142471		1514.97	4327.79	0.192392		1514.97	3349.73	0.175301		1514.97	0.142471	0.192392	0.175301	0.170055	0.0253702					1514.97	7370.69	0.0833082	0.584736				1514.97	8968.85	0.128424	0.667514				1514.97	3062.4	0.12526	0.714539				1514.97	0.0833082	0.128424	0.12526	0.112331	0.0251839
1516.47	14836.1	0.143354		1516.47	4571.18	0.203211		1516.47	3025.78	0.158348		1516.47	0.143354	0.203211	0.158348	0.168304	0.0311462					1516.47	7588.85	0.0857739	0.598338				1516.47	8544.36	0.122346	0.602062				1516.47	3525.29	0.144193	0.910608				1516.47	0.0857739	0.122346	0.144193	0.117438	0.0295172
1517.98	15197.2	0.146843		1517.98	4764	0.211783		1517.98	3590.3	0.187891		1517.98	0.146843	0.211783	0.187891	0.182172	0.0328458					1517.98	8808.5	0.0995592	0.677999				1517.98	9364.61	0.134091	0.633151				1517.98	3859.88	0.157879	0.840266				1517.98	0.0995592	0.134091	0.157879	0.13051	0.0293242
1519.48	15103.5	0.145937		1519.48	4338.4	0.192863		1519.48	3460.75	0.181111		1519.48	0.145937	0.192863	0.181111	0.173304	0.0244177					1519.48	8502.66	0.0961024	0.658518				1519.48	9973.12	0.142804	0.740442				1519.48	3743.26	0.153109	0.845383				1519.48	0.0961024	0.142804	0.153109	0.130672	0.030378
1520.99	15118.5	0.146082		1520.99	4346.21	0.19321		1520.99	3296.07	0.172493		1520.99	0.146082	0.19321	0.172493	0.170595	0.0236213					1520.99	8452.32	0.0955334	0.65397				1520.99	9281.37	0.132899	0.687846				1520.99	3690.95	0.150969	0.875217				1520.99	0.0955334	0.132899	0.150969	0.126467	0.0282719
1522.49	16076.8	0.155342		1522.49	4200.61	0.186738		1522.49	3434.02	0.179713		1522.49	0.155342	0.186738	0.179713	0.173931	0.0164772					1522.49	8038.47	0.0908558	0.584877				1522.49	9914.88	0.14197	0.760265				1522.49	3772.13	0.154289	0.858534				1522.49	0.0908558	0.14197	0.154289	0.129038	0.0336359
1523.99	15684.1	0.151547		1523.99	4395	0.195379		1523.99	3670.07	0.192066		1523.99	0.151547	0.195379	0.192066	0.179664	0.0244061					1523.99	9323.63	0.105382	0.69537				1523.99	10004.4	0.143252	0.733199				1523.99	3793.51	0.155164	0.807869				1523.99	0.105382	0.143252	0.155164	0.134599	0.0259947
1525.5	15159.2	0.146476		1525.5	4361.82	0.193904		1525.5	3139.59	0.164304		1525.5	0.146476	0.193904	0.164304	0.168228	0.0239566					1525.5	9518.28	0.107582	0.734468				1525.5	9662.64	0.138358	0.713539				1525.5	3914.11	0.160097	0.974393				1525.5	0.107582	0.138358	0.160097	0.135346	0.0263869
1527	16173.4	0.156275		1527	4732.21	0.21037		1527	3743.24	0.195895		1527	0.156275	0.21037	0.195895	0.187513	0.0280044					1527	9400.44	0.10625	0.679888				1527	9489.15	0.135874	0.645882				1527	4218.29	0.172538	0.88077				1527	0.10625	0.135874	0.172538	0.138221	0.0332067
1528.5	17212.7	0.166318		1528.5	4641.61	0.206342		1528.5	3853.19	0.201649		1528.5	0.166318	0.206342	0.201649	0.191436	0.0218797					1528.5	10545.6	0.119193	0.716659				1528.5	10284.7	0.147266	0.713695				1528.5	4405.97	0.180215	0.893707				1528.5	0.119193	0.147266	0.180215	0.148891	0.0305435
1530.01	16468.8	0.15913		1530.01	4427.42	0.196821		1530.01	4066.01	0.212787		1530.01	0.15913	0.196821	0.212787	0.189579	0.0275517					1530.01	9882.25	0.111695	0.701915				1530.01	10837.9	0.155187	0.788468				1530.01	3796.66	0.155293	0.729806				1530.01	0.111695	0.155187	0.155293	0.140725	0.0251404
1531.51	17820.1	0.172187		1531.51	5161.82	0.229468		1531.51	3558.76	0.186241		1531.51	0.172187	0.229468	0.186241	0.195965	0.0298534					1531.51	10001.4	0.113042	0.65651				1531.51	10362.4	0.148378	0.646617				1531.51	4514.84	0.184668	0.991557				1531.51	0.113042	0.148378	0.184668	0.148696	0.0358141
1533.01	17549.4	0.169571		1533.01	5026.21	0.22344		1533.01	3878.41	0.202969		1533.01	0.169571	0.22344	0.202969	0.19866	0.0271917					1533.01	11360.6	0.128405	0.757233				1533.01	11413.9	0.163434	0.731447				1533.01	3904.52	0.159705	0.786843				1533.01	0.128405	0.163434	0.159705	0.150515	0.0192383
1534.51	17692.6	0.170955		1534.51	5333.61	0.237105		1534.51	4123.25	0.215782		1534.51	0.170955	0.237105	0.215782	0.207947	0.0337641					1534.51	11168.7	0.126236	0.738416				1534.51	12035.4	0.172334	0.726823				1534.51	4648.21	0.190123	0.881089				1534.51	0.126236	0.172334	0.190123	0.162898	0.0329725
1536.02	19086.7	0.184425		1536.02	5529.42	0.24581		1536.02	3766.98	0.197137		1536.02	0.184425	0.24581	0.197137	0.209124	0.0324004					1536.02	12062.4	0.136337	0.739253				1536.02	12847.7	0.183965	0.748403				1536.02	4852.4	0.198475	1.00679				1536.02	0.136337	0.183965	0.198475	0.172926	0.0325068
1537.52	20191	0.195095		1537.52	5543.82	0.24645		1537.52	4341.63	0.227211		1537.52	0.195095	0.24645	0.227211	0.222919	0.025945					1537.52	11539.5	0.130427	0.668528				1537.52	13691.2	0.196043	0.795467				1537.52	4891.08	0.200057	0.880493				1537.52	0.130427	0.196043	0.200057	0.175509	0.0390939
1539.02	21118.3	0.204055		1539.02	6363.21	0.282876		1539.02	4585.17	0.239956		1539.02	0.204055	0.282876	0.239956	0.242296	0.0394624					1539.02	12613.7	0.142568	0.698673				1539.02	13798.7	0.197582	0.698476				1539.02	5245.76	0.214565	0.894184				1539.02	0.142568	0.197582	0.214565	0.184905	0.0376352
1540.52	23240.5	0.224561		1540.52	5934.61	0.263823		1540.52	5301.72	0.277455		1540.52	0.224561	0.263823	0.277455	0.25528	0.0274623					1540.52	14663.8	0.165739	0.73806				1540.52	14591.2	0.20893	0.791933				1540.52	5594.44	0.228826	0.824734				1540.52	0.165739	0.20893	0.228826	0.201165	0.0322522
1542.02	24532.8	0.237048		1542.02	6684	0.297137		1542.02	5487.17	0.28716		1542.02	0.237048	0.297137	0.28716	0.273782	0.032201					1542.02	17890	0.202204	0.853009				1542.02	15692.7	0.224702	0.756225				1542.02	5986.12	0.244847	0.85265				1542.02	0.202204	0.224702	0.244847	0.223918	0.0213324
1543.52	27454.1	0.265275		1543.52	7407.4	0.329295		1543.52	5829.32	0.305066		1543.52	0.265275	0.329295	0.305066	0.299879	0.0323239					1543.52	18663.1	0.210942	0.795183				1543.52	17492.2	0.250469	0.760621				1543.52	6601.8	0.27003	0.885153				1543.52	0.210942	0.250469	0.27003	0.243814	0.0301009
1545.02	29540.4	0.285434		1545.02	8539.79	0.379636		1545.02	6288.26	0.329084		1545.02	0.285434	0.379636	0.329084	0.331384	0.0471431					1545.02	19379.3	0.219037	0.767383				1545.02	18799.7	0.269191	0.709077				1545.02	6854.49	0.280366	0.851959				1545.02	0.219037	0.269191	0.280366	0.256198	0.0326636
1546.52	32231.6	0.311437		1546.52	8316.18	0.369695		1546.52	6600.71	0.345435		1546.52	0.311437	0.369695	0.345435	0.342189	0.0292641					1546.52	23290.5	0.263244	0.845254				1546.52	20039.3	0.286941	0.776155				1546.52	7686.17	0.314383	0.910109				1546.52	0.263244	0.286941	0.314383	0.288189	0.0255926
1548.02	35257.9	0.340679		1548.02	8725.58	0.387895		1548.02	6961.66	0.364325		1548.02	0.340679	0.387895	0.364325	0.3643	0.0236079					1548.02	23355.6	0.26398	0.774863				1548.02	22278.8	0.319008	0.822408				1548.02	8125.85	0.332367	0.912284				1548.02	0.26398	0.319008	0.332367	0.305118	0.0362479
1549.52	35913.2	0.347011		1549.52	8835.97	0.392802		1549.52	6992.5	0.365939		1549.52	0.347011	0.392802	0.365939	0.368584	0.02301					1549.52	26281.8	0.297053	0.856035				1549.52	22359.3	0.32016	0.815068				1549.52	8195.53	0.335217	0.916048				1549.52	0.297053	0.32016	0.335217	0.317477	0.019223
1551.02	37733.5	0.3646		1551.02	9490.37	0.421894		1551.02	7356.95	0.385011		1551.02	0.3646	0.421894	0.385011	0.390501	0.0290389					1551.02	27763.9	0.313805	0.860684				1551.02	24296.8	0.347903	0.824623				1551.02	8733.21	0.35721	0.927791				1551.02	0.313805	0.347903	0.35721	0.339639	0.022852
1552.52	37716.7	0.364437		1552.52	9196.76	0.408841		1552.52	7681.5	0.401996		1552.52	0.364437	0.408841	0.401996	0.391758	0.0239069					1552.52	27653.1	0.312553	0.857631				1552.52	23807.3	0.340894	0.833806				1552.52	8657.89	0.354129	0.880927				1552.52	0.312553	0.340894	0.354129	0.335859	0.0212407
1554.02	37509	0.36243		1554.02	9376.16	0.416816		1554.02	7342.15	0.384237		1554.02	0.36243	0.416816	0.384237	0.387828	0.0273703					1554.02	26564.2	0.300245	0.828422				1554.02	24250.8	0.347245	0.833088				1554.02	8599.57	0.351744	0.915435				1554.02	0.300245	0.347245	0.351744	0.333078	0.0285227
1555.52	35972.3	0.347582		1555.52	9079.55	0.403631		1555.52	7187.89	0.376164		1555.52	0.347582	0.403631	0.376164	0.375792	0.0280262					1555.52	26787.4	0.302768	0.871069				1555.52	22209.3	0.318013	0.78788				1555.52	8234.25	0.336801	0.895358				1555.52	0.302768	0.318013	0.336801	0.319194	0.0170473
1557.01	34280.8	0.331238		1557.01	8466.52	0.376378		1557.01	6741.76	0.352817		1557.01	0.331238	0.376378	0.352817	0.353478	0.0225775					1557.01	25507	0.288296	0.87036				1557.01	22005.1	0.315089	0.837159				1557.01	8085.42	0.330714	0.937353				1557.01	0.288296	0.315089	0.330714	0.311366	0.0214524
1558.51	33326	0.322012		1558.51	7979.92	0.354747		1558.51	6467.21	0.338449		1558.51	0.322012	0.354747	0.338449	0.338402	0.0163673					1558.51	24753.2	0.279776	0.868838				1558.51	21804.6	0.312218	0.880115				1558.51	7824.11	0.320025	0.945566				1558.51	0.279776	0.312218	0.320025	0.304006	0.0213441
1560.01	31387.3	0.303279		1560.01	8409.31	0.373835		1560.01	5980.46	0.312975		1560.01	0.303279	0.373835	0.312975	0.33003	0.0382449					1560.01	22727.4	0.256879	0.847005				1560.01	20698.1	0.296374	0.792793				1560.01	7596.79	0.310727	0.992817				1560.01	0.256879	0.296374	0.310727	0.287994	0.0278851
1561.51	30956.6	0.299118		1561.51	7639.71	0.339623		1561.51	5989.51	0.313449		1561.51	0.299118	0.339623	0.313449	0.317397	0.0205389					1561.51	21838.5	0.246832	0.825201				1561.51	18994.6	0.271982	0.800835				1561.51	6972.47	0.285191	0.909849				1561.51	0.246832	0.271982	0.285191	0.268002	0.0194866
1563	30513.1	0.294833		1563	7385.68	0.32833		1563	5442.68	0.284832		1563	0.294833	0.32833	0.284832	0.302665	0.0227821					1563	20963.2	0.236939	0.80364				1563	18746.4	0.268428	0.817555				1563	6683.64	0.273377	0.959785				1563	0.236939	0.268428	0.273377	0.259581	0.0197643
1564.5	30651.3	0.296168		1564.5	7332.07	0.325947		1564.5	5456.62	0.285561		1564.5	0.296168	0.325947	0.285561	0.302559	0.0209374					1564.5	20791.3	0.234996	0.793457				1564.5	18588.9	0.266172	0.816614				1564.5	6915.32	0.282854	0.990518				1564.5	0.234996	0.266172	0.282854	0.261341	0.0242918
1566	29481.6	0.284866		1566	7221.47	0.32103		1566	5965.27	0.312181		1566	0.284866	0.32103	0.312181	0.306025	0.0188514					1566	20483.5	0.231517	0.812725				1566	18525.4	0.265263	0.826288				1566	6949	0.284231	0.910471				1566	0.231517	0.265263	0.284231	0.260337	0.0267
1567.49	28661.1	0.276938		1567.49	7150.44	0.317872		1567.49	5653.74	0.295877		1567.49	0.276938	0.317872	0.295877	0.296896	0.0204863					1567.49	19509.1	0.220504	0.796223				1567.49	17370.2	0.248722	0.782459				1567.49	6558.17	0.268245	0.90661				1567.49	0.220504	0.248722	0.268245	0.245824	0.0240022
1568.99	28185.4	0.272341		1568.99	7417.83	0.329759		1568.99	5831.69	0.30519		1568.99	0.272341	0.329759	0.30519	0.30243	0.0288083					1568.99	19404.3	0.21932	0.805312				1568.99	17966.7	0.257263	0.780155				1568.99	6605.85	0.270196	0.885336				1568.99	0.21932	0.257263	0.270196	0.248926	0.0264428
1570.49	28206.6	0.272546		1570.49	7482.23	0.332622		1570.49	5692.03	0.297881		1570.49	0.272546	0.332622	0.297881	0.301016	0.0301604					1570.49	20085.4	0.227018	0.832952				1570.49	17951.2	0.257041	0.772773				1570.49	6728.53	0.275214	0.923904				1570.49	0.227018	0.257041	0.275214	0.253091	0.0243395
1571.98	28526.1	0.275633		1571.98	6642.2	0.295278		1571.98	5823.5	0.304761		1571.98	0.275633	0.295278	0.304761	0.291891	0.0148566					1571.98	20768.1	0.234734	0.851618				1571.98	18965.9	0.271571	0.919711				1571.98	6815.7	0.278779	0.914745				1571.98	0.234734	0.271571	0.278779	0.261695	0.023625
1573.48	28593.4	0.276283		1573.48	7458.59	0.331571		1573.48	6108.55	0.319679		1573.48	0.276283	0.331571	0.319679	0.309178	0.0291013					1573.48	20747.2	0.234498	0.848758				1573.48	18344.4	0.262672	0.792203				1573.48	6396.39	0.261628	0.81841				1573.48	0.234498	0.262672	0.261628	0.252933	0.0159734
1574.97	28953.8	0.279766		1574.97	7455.56	0.331436		1574.97	6027.72	0.315449		1574.97	0.279766	0.331436	0.315449	0.308884	0.0264535					1574.97	21331.9	0.241107	0.861816				1574.97	19399.2	0.277775	0.838095				1574.97	7656.56	0.313172	0.992783				1574.97	0.241107	0.277775	0.313172	0.277351	0.0360347
1576.46	30060.3	0.290457		1576.46	7466.54	0.331924		1576.46	6077.29	0.318043		1576.46	0.290457	0.331924	0.318043	0.313475	0.0211076					1576.46	20650.6	0.233406	0.803581				1576.46	19622	0.280965	0.846474				1576.46	6872.73	0.281112	0.88388				1576.46	0.233406	0.280965	0.281112	0.265161	0.0275007
1577.96	31425.6	0.30365		1577.96	8097.93	0.359993		1577.96	5904.14	0.308981		1577.96	0.30365	0.359993	0.308981	0.324208	0.0311051					1577.96	22207.7	0.251005	0.826629				1577.96	19247.5	0.275603	0.765579				1577.96	7654.41	0.313084	1.01328				1577.96	0.251005	0.275603	0.313084	0.279898	0.0312615
1579.45	30978	0.299325		1579.45	8134.9	0.361636		1579.45	6296.81	0.329531		1579.45	0.299325	0.361636	0.329531	0.330164	0.0311607					1579.45	23559.4	0.266283	0.889613				1579.45	19342.3	0.27696	0.765853				1579.45	7456.58	0.304993	0.925535				1579.45	0.266283	0.27696	0.304993	0.282745	0.0199926
1580.95	32564.3	0.314652		1580.95	8683.3	0.386015		1580.95	6272.66	0.328267		1580.95	0.314652	0.386015	0.328267	0.342978	0.0378878					1580.95	24392.5	0.275699	0.876203				1580.95	20578.8	0.294666	0.763352				1580.95	7659.26	0.313283	0.954353				1580.95	0.275699	0.294666	0.313283	0.294549	0.0187919
1582.44	33011.8	0.318976		1582.44	8706.27	0.387037		1582.44	6471.33	0.338664		1582.44	0.318976	0.387037	0.338664	0.348226	0.0350231					1582.44	24178.2	0.273277	0.856732				1582.44	20995.5	0.300632	0.776754				1582.44	8085.43	0.330714	0.976525				1582.44	0.273277	0.300632	0.330714	0.301541	0.0287292
1583.93	34622.3	0.334538		1583.93	9262.24	0.411752		1583.93	6884.5	0.360287		1583.93	0.334538	0.411752	0.360287	0.368859	0.0393145					1583.93	26487.8	0.299382	0.894912				1583.93	21636.3	0.309808	0.752414				1583.93	7916.6	0.323809	0.898753				1583.93	0.299382	0.309808	0.323809	0.310999	0.0122569
1585.43	35004.5	0.338231		1585.43	9284.63	0.412747		1585.43	7056.44	0.369285		1585.43	0.338231	0.412747	0.369285	0.373421	0.0374302					1585.43	26459	0.299056	0.884179				1585.43	22480.8	0.3219	0.779896				1585.43	8153.28	0.333489	0.903068				1585.43	0.299056	0.3219	0.333489	0.318149	0.0175204
1586.92	35483	0.342854		1586.92	8879.61	0.394742		1586.92	6783.01	0.354975		1586.92	0.342854	0.394742	0.354975	0.364191	0.0271438					1586.92	26260.6	0.296814	0.865715				1586.92	22817.6	0.326723	0.827686				1586.92	7932.45	0.324457	0.914026				1586.92	0.296814	0.326723	0.324457	0.315998	0.0166524
1588.41	34525.5	0.333602		1588.41	8455.58	0.375892		1588.41	6666.98	0.348903		1588.41	0.333602	0.375892	0.348903	0.352799	0.0214124					1588.41	25347.3	0.286491	0.85878				1588.41	22003.3	0.315063	0.838174				1588.41	7729.62	0.316161	0.906156				1588.41	0.286491	0.315063	0.316161	0.305905	0.0168218
1589.9	31812.9	0.307392		1589.9	7855.55	0.349218		1589.9	6130.35	0.32082		1589.9	0.307392	0.349218	0.32082	0.32581	0.0213549					1589.9	24692.9	0.279095	0.907944				1589.9	20865.1	0.298765	0.855527				1589.9	7838.79	0.320626	0.999396				1589.9	0.279095	0.298765	0.320626	0.299495	0.0207752
1591.4	32315.2	0.312245		1591.4	7769.94	0.345412		1591.4	6210.1	0.324993		1591.4	0.312245	0.345412	0.324993	0.32755	0.0167306					1591.4	23593.1	0.266664	0.854021				1591.4	20321.6	0.290983	0.842422				1591.4	7360.47	0.301061	0.926362				1591.4	0.266664	0.290983	0.301061	0.286236	0.0176831
1592.89	32533.7	0.314357		1592.89	7858.92	0.349368		1592.89	6417.47	0.335845		1592.89	0.314357	0.349368	0.335845	0.33319	0.017656					1592.89	23050.8	0.260535	0.828787				1592.89	21495.4	0.30779	0.880993				1592.89	7525.64	0.307817	0.916544				1592.89	0.260535	0.30779	0.307817	0.292047	0.0272909
1594.38	34562.1	0.333956		1594.38	8314.89	0.369638		1594.38	7067.64	0.369871		1594.38	0.333956	0.369638	0.369871	0.357821	0.0206685					1594.38	23829.4	0.269335	0.806498				1594.38	22144.1	0.317079	0.85781				1594.38	8071.81	0.330157	0.892628				1594.38	0.269335	0.317079	0.330157	0.305524	0.0320153
1595.87	35500.6	0.343024		1595.87	8651.86	0.384618		1595.87	7067.31	0.369854		1595.87	0.343024	0.384618	0.369854	0.365832	0.0210864					1595.87	26580.1	0.300425	0.875813				1595.87	23377.9	0.334746	0.870333				1595.87	7931.98	0.324438	0.877206				1595.87	0.300425	0.334746	0.324438	0.319869	0.0176105
1597.36	37331.1	0.360711		1597.36	8997.83	0.399998		1597.36	7410.88	0.387834		1597.36	0.360711	0.399998	0.387834	0.382848	0.0201122					1597.36	27741.7	0.313554	0.869266				1597.36	23863.7	0.341702	0.854259				1597.36	8843.15	0.361707	0.932634				1597.36	0.313554	0.341702	0.361707	0.338988	0.0241908
1598.85	37702.5	0.3643		1598.85	9936.8	0.44174		1598.85	7360.35	0.385189		1598.85	0.3643	0.44174	0.385189	0.397076	0.0400649					1598.85	30151.4	0.34079	0.935465				1598.85	25717.4	0.368245	0.833624				1598.85	9558.32	0.390959	1.01498				1598.85	0.34079	0.368245	0.390959	0.366665	0.0251217
1600.34	41576	0.401728		1600.34	10494.8	0.466545		1600.34	8316.62	0.435234		1600.34	0.401728	0.466545	0.435234	0.434502	0.0324151					1600.34	32268	0.364713	0.907862				1600.34	28002.2	0.400961	0.859424				1600.34	10548.5	0.43146	0.991329				1600.34	0.364713	0.400961	0.43146	0.399044	0.0334145
1601.83	45622.5	0.440827		1601.83	10850.7	0.482367		1601.83	9352.09	0.489423		1601.83	0.440827	0.482367	0.489423	0.470872	0.0262581					1601.83	35436.7	0.400528	0.908583				1601.83	30223	0.43276	0.897159				1601.83	11076.7	0.453064	0.925711				1601.83	0.400528	0.43276	0.453064	0.428784	0.026493
1603.32	48071.9	0.464494		1603.32	11946.7	0.53109		1603.32	9802.16	0.512976		1603.32	0.464494	0.53109	0.512976	0.502853	0.0344324					1603.32	39022.3	0.441055	0.949537				1603.32	33011.7	0.472691	0.89004				1603.32	12348.8	0.505096	0.984639				1603.32	0.441055	0.472691	0.505096	0.472947	0.0320217
1604.81	53655.4	0.518445		1604.81	12529.7	0.557007		1604.81	10207	0.534163		1604.81	0.518445	0.557007	0.534163	0.536538	0.0193904					1604.81	43307	0.489483	0.944137				1604.81	35369.5	0.506452	0.909239				1604.81	12534	0.512672	0.959766				1604.81	0.489483	0.506452	0.512672	0.502869	0.0120024
1606.3	55104.9	0.532451		1606.3	12325.7	0.547938		1606.3	10397.1	0.544111		1606.3	0.532451	0.547938	0.544111	0.5415	0.00806724					1606.3	42200.6	0.476978	0.895816				1606.3	35497.3	0.508282	0.927627				1606.3	12877.2	0.526709	0.968017				1606.3	0.476978	0.508282	0.526709	0.50399	0.0251421
1607.79	53808.3	0.519922		1607.79	11510.6	0.511703		1607.79	9693.77	0.507304		1607.79	0.519922	0.511703	0.507304	0.512976	0.00640469					1607.79	42449.3	0.479789	0.922809				1607.79	35470	0.507891	0.992551				1607.79	12182.3	0.498286	0.982224				1607.79	0.479789	0.507891	0.498286	0.495322	0.0142838
1609.28	50995.8	0.492746		1609.28	11284.6	0.501656		1609.28	9976.24	0.522087		1609.28	0.492746	0.501656	0.522087	0.505496	0.0150424					1609.28	41239.9	0.466119	0.945962				1609.28	33308.8	0.476945	0.950742				1609.28	11708.5	0.478907	0.917293				1609.28	0.466119	0.476945	0.478907	0.47399	0.00688675
1610.76	51191.5	0.494637		1610.76	11799.2	0.524532		1610.76	10020.4	0.524398		1610.76	0.494637	0.524532	0.524398	0.514522	0.0172212					1610.76	40828.1	0.461465	0.932936				1610.76	33094.8	0.473881	0.903435				1610.76	11826.2	0.483721	0.922431				1610.76	0.461465	0.473881	0.483721	0.473022	0.0111528
1612.25	52050.9	0.502941		1612.25	11959.1	0.531641		1612.25	10094.8	0.528291		1612.25	0.502941	0.531641	0.528291	0.520958	0.0156924					1612.25	41238.8	0.466107	0.926762				1612.25	34722.6	0.497189	0.935198				1612.25	12432.3	0.508512	0.96256				1612.25	0.466107	0.497189	0.508512	0.490603	0.0219564
1613.74	53224.4	0.51428		1613.74	12191.1	0.541954		1613.74	9821.17	0.513971		1613.74	0.51428	0.541954	0.513971	0.523402	0.0160676					1613.74	42207.4	0.477055	0.927616				1613.74	34933.3	0.500206	0.922967				1613.74	12985.5	0.531139	1.0334				1613.74	0.477055	0.500206	0.531139	0.5028	0.0271354
1615.23	55346.9	0.534789		1615.23	12641.1	0.561959		1615.23	10497.2	0.54935		1615.23	0.534789	0.561959	0.54935	0.548699	0.0135968					1615.23	43916.1	0.496367	0.928156				1615.23	35549.1	0.509024	0.905802				1615.23	12679.7	0.518631	0.944081				1615.23	0.496367	0.509024	0.518631	0.508007	0.0111666
1616.71	55949.5	0.540611		1616.71	12260.6	0.545044		1616.71	10455.9	0.547189		1616.71	0.540611	0.545044	0.547189	0.544281	0.00335427					1616.71	43578.2	0.492548	0.911095				1616.71	36394.1	0.521123	0.956112				1616.71	12853.3	0.525732	0.960787				1616.71	0.492548	0.521123	0.525732	0.513134	0.0179765
1618.2	53730	0.519166		1618.2	11491.6	0.510858		1618.2	10448	0.546775		1618.2	0.519166	0.510858	0.546775	0.5256	0.0188031					1618.2	44645.9	0.504616	0.971975				1618.2	35693.9	0.511097	1.00047				1618.2	12205.5	0.499235	0.913054				1618.2	0.504616	0.511097	0.499235	0.504983	0.00593951
1619.69	51752.5	0.500058		1619.69	11354.6	0.504768		1619.69	9895.07	0.517839		1619.69	0.500058	0.504768	0.517839	0.507555	0.00921221					1619.69	42079.5	0.475609	0.951108				1619.69	34715.7	0.49709	0.98479				1619.69	12062.7	0.493394	0.952795				1619.69	0.475609	0.49709	0.493394	0.488698	0.011485
1621.17	49863.1	0.481802		1621.17	11022.1	0.489987		1621.17	9236.26	0.483361		1621.17	0.481802	0.489987	0.483361	0.48505	0.00434585					1621.17	41719.7	0.471542	0.978706				1621.17	32738.7	0.468782	0.956724				1621.17	11537.3	0.471904	0.976297				1621.17	0.471542	0.468782	0.471904	0.470743	0.00170772
1622.66	47918.6	0.463013		1622.66	10585.1	0.47056		1622.66	8459.13	0.442692		1622.66	0.463013	0.47056	0.442692	0.458755	0.0144137					1622.66	38563.3	0.435867	0.94137				1622.66	30844.5	0.441659	0.938582				1622.66	11024.5	0.450929	1.01861				1622.66	0.435867	0.441659	0.450929	0.442818	0.00759796
1624.15	45828.1	0.442814		1624.15	9849.05	0.437839		1624.15	8277.6	0.433192		1624.15	0.442814	0.437839	0.433192	0.437948	0.00481185					1624.15	37524	0.42412	0.957784				1624.15	29189.2	0.417957	0.954591				1624.15	10527.7	0.430609	0.994038				1624.15	0.42412	0.417957	0.430609	0.424229	0.00632666
1625.63	43058.7	0.416054		1625.63	9322.6	0.414435		1625.63	7917.69	0.414357		1625.63	0.416054	0.414435	0.414357	0.414949	0.000958214					1625.63	35265.1	0.398588	0.95802				1625.63	28502.2	0.40812	0.984761				1625.63	10307.3	0.421594	1.01747				1625.63	0.398588	0.40812	0.421594	0.409434	0.011559
1627.12	42109.2	0.40688		1627.12	9003.57	0.400253		1627.12	7900.86	0.413476		1627.12	0.40688	0.400253	0.413476	0.406869	0.00661141					1627.12	35167.8	0.397489	0.976919				1627.12	28403	0.4067	1.01611				1627.12	10234.5	0.418616	1.01243				1627.12	0.397489	0.4067	0.418616	0.407601	0.0105927
1628.6	40824.8	0.394469		1628.6	9324.12	0.414503		1628.6	7520.65	0.393578		1628.6	0.394469	0.414503	0.393578	0.40085	0.0118321					1628.6	34140.9	0.385882	0.978231				1628.6	28702	0.410981	0.991503				1628.6	10402.2	0.425476	1.08104				1628.6	0.385882	0.410981	0.425476	0.407446	0.0200322
1630.09	41780.3	0.403702		1630.09	9480.1	0.421437		1630.09	8219.52	0.430152		1630.09	0.403702	0.421437	0.430152	0.41843	0.0134791					1630.09	36077.6	0.407772	1.01008				1630.09	29646.8	0.424509	1.00729				1630.09	10436.3	0.42687	0.992371				1630.09	0.407772	0.424509	0.42687	0.419717	0.0104122
1631.57	41946	0.405303		1631.57	9633.64	0.428263		1631.57	7805.51	0.408486		1631.57	0.405303	0.428263	0.408486	0.414017	0.0124393					1631.57	35850.8	0.405208	0.999767				1631.57	30303.8	0.433917	1.0132				1631.57	10385	0.424772	1.03987				1631.57	0.405208	0.433917	0.424772	0.421299	0.014666
1633.06	41868.4	0.404553		1633.06	9880.62	0.439242		1633.06	8673.28	0.453899		1633.06	0.404553	0.439242	0.453899	0.432565	0.0253416					1633.06	36194.4	0.409092	1.01122				1633.06	29782.6	0.426454	0.970886				1633.06	11123.2	0.454966	1.00235				1633.06	0.409092	0.426454	0.454966	0.430171	0.023162
1634.54	43940.1	0.424571		1634.54	10407.2	0.462651		1634.54	8279.38	0.433285		1634.54	0.424571	0.462651	0.433285	0.440169	0.0199518					1634.54	37441.6	0.423188	0.996744				1634.54	31583.6	0.452242	0.977501				1634.54	11734.8	0.479982	1.10778				1634.54	0.423188	0.452242	0.479982	0.451804	0.0283995
1636.02	45240.7	0.437138		1636.02	10151.7	0.451293		1636.02	8468.57	0.443186		1636.02	0.437138	0.451293	0.443186	0.443872	0.00710252					1636.02	39280.7	0.443975	1.01564				1636.02	32553.6	0.466132	1.03288				1636.02	11684.5	0.477925	1.07839				1636.02	0.443975	0.466132	0.477925	0.462677	0.0172365
1637.51	45395.2	0.438631		1637.51	10568.7	0.469831		1637.51	9200.34	0.481481		1637.51	0.438631	0.469831	0.481481	0.463314	0.0221562					1637.51	40324.4	0.455772	1.03908				1637.51	34173.4	0.489325	1.04149				1637.51	11971.7	0.489672	1.01701				1637.51	0.455772	0.489325	0.489672	0.478256	0.0194731
1638.99	48622.9	0.469818		1638.99	11380.2	0.505906		1638.99	9302.13	0.486808		1638.99	0.469818	0.505906	0.486808	0.487511	0.018054					1638.99	42160.5	0.476524	1.01427				1638.99	34326.4	0.491516	0.971556				1638.99	12811.3	0.524014	1.07643				1638.99	0.476524	0.491516	0.524014	0.497351	0.0242765
1640.47	50178.5	0.484849		1640.47	11791.8	0.524203		1640.47	9279.12	0.485604		1640.47	0.484849	0.524203	0.485604	0.498219	0.0225064					1640.47	44767.7	0.505993	1.04361				1640.47	35457.4	0.507711	0.968537				1640.47	13338	0.545557	1.12346				1640.47	0.505993	0.507711	0.545557	0.519754	0.0223631
1641.95	49930.2	0.48245		1641.95	11498.3	0.511156		1641.95	9853.11	0.515643		1641.95	0.48245	0.511156	0.515643	0.503083	0.0180089					1641.95	45901.8	0.518811	1.07537				1641.95	38779.5	0.55528	1.08632				1641.95	13512.6	0.552699	1.07186				1641.95	0.518811	0.55528	0.552699	0.542263	0.0203511
1643.44	54462.7	0.526245		1643.44	12051.3	0.53574		1643.44	10413.7	0.54498		1643.44	0.526245	0.53574	0.54498	0.535655	0.00936777					1643.44	48859.5	0.552241	1.0494				1643.44	39308.2	0.56285	1.0506				1643.44	14270.8	0.583711	1.07107				1643.44	0.552241	0.56285	0.583711	0.566267	0.016011
1644.92	56078.3	0.541856		1644.92	13022.9	0.578932		1644.92	10573.1	0.553322		1644.92	0.541856	0.578932	0.553322	0.558037	0.0189823					1644.92	51339.6	0.580272	1.0709				1644.92	41890.3	0.599823	1.03609				1644.92	15699.5	0.642148	1.16053				1644.92	0.580272	0.599823	0.642148	0.607414	0.0316289
1646.4	57657	0.55711		1646.4	13102.4	0.582466		1646.4	11043.1	0.577919		1646.4	0.55711	0.582466	0.577919	0.572498	0.0135191					1646.4	53752.8	0.607548	1.09053				1646.4	43423.3	0.621774	1.06748				1646.4	15891.1	0.649985	1.1247				1646.4	0.607548	0.621774	0.649985	0.626436	0.0215994
1647.88	61367.6	0.592964		1647.88	13682	0.608232		1647.88	11164	0.584246		1647.88	0.592964	0.608232	0.584246	0.595147	0.0121414					1647.88	57357.9	0.648295	1.09331				1647.88	45791.3	0.655681	1.07801				1647.88	15936.8	0.651855	1.11572				1647.88	0.648295	0.655681	0.651855	0.651943	0.00369367
1649.36	63402.3	0.612624		1649.36	14761.5	0.656221		1649.36	12216.6	0.639331		1649.36	0.612624	0.656221	0.639331	0.636059	0.0219821					1649.36	58600.1	0.662335	1.08114				1649.36	47535.3	0.680653	1.03723				1649.36	17161.4	0.701944	1.09793				1649.36	0.662335	0.680653	0.701944	0.681644	0.0198229
1650.84	66475.9	0.642323		1650.84	14371.1	0.638866		1650.84	12582.4	0.658475		1650.84	0.642323	0.638866	0.658475	0.646555	0.010467					1650.84	63080.2	0.712972	1.10999				1650.84	50457.3	0.722493	1.1309				1650.84	18355.1	0.750769	1.14016				1650.84	0.712972	0.722493	0.750769	0.728745	0.0196588
1652.33	69518.4	0.671721		1652.33	15045	0.668824		1652.33	13088.5	0.684961		1652.33	0.671721	0.668824	0.684961	0.675169	0.00860293					1652.33	66405.9	0.750561	1.11737				1652.33	53042.1	0.759504	1.13558				1652.33	19405.3	0.793725	1.15879				1652.33	0.750561	0.759504	0.793725	0.76793	0.022782
1653.81	71740.1	0.693188		1653.81	15742.6	0.699836		1653.81	13858.3	0.725246		1653.81	0.693188	0.699836	0.725246	0.70609	0.0169196					1653.81	69001.1	0.779894	1.12508				1653.81	56478.1	0.808704	1.15556				1653.81	20351.9	0.832443	1.14781				1653.81	0.779894	0.808704	0.832443	0.807014	0.0263154
1655.29	75406.7	0.728616		1655.29	16396.1	0.728887		1655.29	14452.8	0.756358		1655.29	0.728616	0.728887	0.756358	0.737954	0.0159393					1655.29	74190.2	0.838544	1.15087				1655.29	59036.2	0.845333	1.15976				1655.29	21078.6	0.862167	1.13989				1655.29	0.838544	0.845333	0.862167	0.848681	0.0121621
1656.77	77518.4	0.749021		1656.77	17083.7	0.759454		1656.77	14831.3	0.776167		1656.77	0.749021	0.759454	0.776167	0.761547	0.0136934					1656.77	77095.4	0.871381	1.16336				1656.77	62188.2	0.890466	1.17251				1656.77	21539.2	0.881007	1.13507				1656.77	0.871381	0.890466	0.881007	0.880951	0.00954291
1658.25	81159	0.784198		1658.25	17671.2	0.785572		1658.25	15057.8	0.78802		1658.25	0.784198	0.785572	0.78802	0.78593	0.00193599					1658.25	82598.5	0.93358	1.19049				1658.25	65448.2	0.937146	1.19295				1658.25	23815.9	0.974129	1.23617				1658.25	0.93358	0.937146	0.974129	0.948285	0.0224526
1659.72	84009.9	0.811745		1659.72	17820.3	0.7922		1659.72	15653	0.819169		1659.72	0.811745	0.7922	0.819169	0.807704	0.0139309					1659.72	86665.2	0.979545	1.20671				1659.72	69811.5	0.999623	1.26183				1659.72	24577	1.00526	1.22717				1659.72	0.979545	0.999623	1.00526	0.994809	0.0135168
1661.2	85979.6	0.830777		1661.2	18642.9	0.828769		1661.2	16116.4	0.84342		1661.2	0.830777	0.828769	0.84342	0.834322	0.00794277					1661.2	92401.3	1.04438	1.25711				1661.2	71664.5	1.02616	1.23817				1661.2	25331.7	1.03613	1.22849				1661.2	1.04438	1.02616	1.03613	1.03555	0.00912418
1662.68	89235.2	0.862234		1662.68	19478.4	0.865911		1662.68	16514.1	0.864232		1662.68	0.862234	0.865911	0.864232	0.864126	0.00184056					1662.68	97014.5	1.09652	1.27172				1662.68	76310.5	1.09268	1.26189				1662.68	27777.4	1.13616	1.31465				1662.68	1.09652	1.09268	1.13616	1.10846	0.0240735
1664.16	91874.9	0.88774		1664.16	19754	0.878162		1664.16	17263.6	0.903456		1664.16	0.88774	0.878162	0.903456	0.889786	0.0127704					1664.16	100583	1.13685	1.28061				1664.16	80467.5	1.15221	1.31206				1664.16	28699	1.17386	1.2993				1664.16	1.13685	1.15221	1.17386	1.15431	0.0185931
1665.64	95641.5	0.924135		1665.64	19761.5	0.878496		1665.64	17436.7	0.912515		1665.64	0.924135	0.878496	0.912515	0.905049	0.023718					1665.64	106408	1.20269	1.30142				1665.64	83818.6	1.20019	1.36619				1665.64	29480.7	1.20583	1.32144				1665.64	1.20269	1.20019	1.20583	1.2029	0.00282806
1667.12	96221.2	0.929736		1667.12	20540.1	0.913108		1667.12	17664	0.92441		1667.12	0.929736	0.913108	0.92441	0.922418	0.00849102					1667.12	110394	1.24774	1.34204				1667.12	87974.6	1.2597	1.37957				1667.12	30828.3	1.26095	1.36406				1667.12	1.24774	1.2597	1.26095	1.25613	0.00729241
1668.6	97741.8	0.944429		1668.6	21331.6	0.948294		1668.6	17835.4	0.93338		1668.6	0.944429	0.948294	0.93338	0.942035	0.00774017					1668.6	116210	1.31348	1.39076				1668.6	89851.6	1.28658	1.35673				1668.6	31807	1.30098	1.39384				1668.6	1.31348	1.28658	1.30098	1.30035	0.0134628
1670.07	99204.7	0.958564		1670.07	21203.8	0.942613		1670.07	18003.9	0.942198		1670.07	0.958564	0.942613	0.942198	0.947792	0.00933152					1670.07	117402	1.32695	1.38431				1670.07	92137.9	1.31931	1.39963				1670.07	31922.1	1.30569	1.38579				1670.07	1.32695	1.31931	1.30569	1.31732	0.0107685
1671.55	99079.4	0.957354		1671.55	20298.3	0.902359		1671.55	17813.3	0.932224		1671.55	0.957354	0.902359	0.932224	0.930645	0.0275311					1671.55	116849	1.3207	1.37953				1671.55	91390.9	1.30862	1.45022				1671.55	31225.8	1.27721	1.37007				1671.55	1.3207	1.30862	1.27721	1.30218	0.022448
1673.03	98574	0.95247		1673.03	20328.9	0.90372		1673.03	17388.9	0.910013		1673.03	0.95247	0.90372	0.910013	0.922068	0.0265167					1673.03	114470	1.29381	1.35838				1673.03	90338.9	1.29355	1.43137				1673.03	30594.5	1.25139	1.37513				1673.03	1.29381	1.29355	1.25139	1.27959	0.0244175
1674.5	94698.9	0.915027		1674.5	20066	0.892032		1674.5	16932.7	0.886139		1674.5	0.915027	0.892032	0.886139	0.897733	0.0152644					1674.5	111981	1.26568	1.38322				1674.5	86864.2	1.2438	1.39434				1674.5	29721.6	1.21569	1.37189				1674.5	1.26568	1.2438	1.21569	1.24172	0.025061
1675.98	93869.5	0.907013		1675.98	19604.5	0.871516		1675.98	16418.3	0.859219		1675.98	0.907013	0.871516	0.859219	0.879249	0.0248177					1675.98	105764	1.19541	1.31796				1675.98	82712.2	1.18435	1.35895				1675.98	27975.3	1.14426	1.33174				1675.98	1.19541	1.18435	1.14426	1.17467	0.0269135
1677.46	88952.2	0.8595		1677.46	18933.1	0.841669		1677.46	15954.5	0.834947		1677.46	0.8595	0.841669	0.834947	0.845372	0.0126882					1677.46	100200	1.13252	1.31765				1677.46	77128.3	1.10439	1.31214				1677.46	26698.9	1.09205	1.30793				1677.46	1.13252	1.10439	1.09205	1.10966	0.0207432
1678.93	85886	0.829873		1678.93	17787.2	0.790728		1678.93	15182.7	0.794556		1678.93	0.829873	0.790728	0.794556	0.805052	0.0215799					1678.93	94303.6	1.06588	1.28439				1678.93	74242.5	1.06307	1.34442				1678.93	25051.1	1.02465	1.28959				1678.93	1.06588	1.06307	1.02465	1.0512	0.0230344
1680.41	80399.7	0.776861		1680.41	16847.8	0.748968		1680.41	14413.6	0.754307		1680.41	0.776861	0.748968	0.754307	0.760045	0.0148058					1680.41	88373.8	0.998856	1.28576				1680.41	68489.6	0.980695	1.3094				1680.41	23154.7	0.947084	1.25557				1680.41	0.998856	0.980695	0.947084	0.975545	0.0262673
1681.88	78258.5	0.756172		1681.88	16315.9	0.725322		1681.88	13495.3	0.70625		1681.88	0.756172	0.725322	0.70625	0.729248	0.0251916					1681.88	82463.5	0.932054	1.2326				1681.88	65243.8	0.934219	1.28801				1681.88	22234.9	0.909462	1.28774				1681.88	0.932054	0.934219	0.909462	0.925245	0.0137111
1683.36	73926.2	0.714311		1683.36	15156.4	0.673776		1683.36	12718.9	0.665618		1683.36	0.714311	0.673776	0.665618	0.684569	0.0260787					1683.36	77183.6	0.872378	1.22129				1683.36	60320.9	0.863729	1.28192				1683.36	20666.5	0.845311	1.26996				1683.36	0.872378	0.863729	0.845311	0.860472	0.013824
1684.83	69227	0.668905		1684.83	14553.6	0.646979		1684.83	12469.6	0.652572		1684.83	0.668905	0.646979	0.652572	0.656152	0.0113931					1684.83	73048.3	0.825638	1.23431				1684.83	56200.1	0.804723	1.24382				1684.83	19494.7	0.797381	1.22191				1684.83	0.825638	0.804723	0.797381	0.809247	0.0146614
1686.31	66828.7	0.645732		1686.31	13699.1	0.608992		1686.31	11545.2	0.604195		1686.31	0.645732	0.608992	0.604195	0.61964	0.0227232					1686.31	67094.4	0.758343	1.17439				1686.31	52673.2	0.754222	1.23848				1686.31	17889.4	0.731721	1.21107				1686.31	0.758343	0.754222	0.731721	0.748095	0.0143297
1687.78	61980.6	0.598887		1687.78	12777.2	0.568009		1687.78	11139.7	0.582974		1687.78	0.598887	0.568009	0.582974	0.58329	0.0154412					1687.78	62551.1	0.706992	1.18051				1687.78	49341.4	0.706514	1.24384				1687.78	16810.5	0.687591	1.17945				1687.78	0.706992	0.706514	0.687591	0.700366	0.0110658
1689.26	57048.2	0.551228		1689.26	12096.8	0.537762		1689.26	10182.5	0.532881		1689.26	0.551228	0.537762	0.532881	0.540624	0.00950219					1689.26	56679.2	0.640624	1.16218				1689.26	45809.5	0.655941	1.21976				1689.26	15292.2	0.625489	1.17379				1689.26	0.640624	0.655941	0.625489	0.640685	0.0152264
1690.73	53742.1	0.519282		1690.73	11147.9	0.495579		1690.73	9610.29	0.502935		1690.73	0.519282	0.495579	0.502935	0.505932	0.0121326					1690.73	52553.9	0.593997	1.14388				1690.73	41426.7	0.593184	1.19695				1690.73	14287.3	0.584386	1.16195				1690.73	0.593997	0.593184	0.584386	0.590523	0.00532999
1692.2	50031.9	0.483433		1692.2	10364	0.460731		1692.2	8612	0.450692		1692.2	0.483433	0.460731	0.450692	0.464952	0.0167736					1692.2	48648.5	0.549856	1.1374				1692.2	37448	0.536214	1.16383				1692.2	13199.5	0.539892	1.19792				1692.2	0.549856	0.536214	0.539892	0.541987	0.0070582
1693.68	45295.6	0.437668		1693.68	9917.59	0.440886		1693.68	7699.69	0.402948		1693.68	0.437668	0.440886	0.402948	0.427167	0.0210362					1693.68	44487.7	0.502828	1.14888				1693.68	35031	0.501605	1.13772				1693.68	11813.1	0.483185	1.19913				1693.68	0.502828	0.501605	0.483185	0.495873	0.0110049
1695.15	42142.4	0.4072		1695.15	8302.72	0.369097		1695.15	7372.91	0.385847		1695.15	0.4072	0.369097	0.385847	0.387381	0.0190982					1695.15	38790.3	0.438432	1.0767				1695.15	31483.3	0.450806	1.22138				1695.15	10309.3	0.421676	1.09286				1695.15	0.438432	0.450806	0.421676	0.436971	0.0146199
1696.62	37750.3	0.364762		1696.62	8245.85	0.366569		1696.62	6896.62	0.360921		1696.62	0.364762	0.366569	0.360921	0.364084	0.00288428					1696.62	35230	0.398192	1.09165				1696.62	28829.6	0.412808	1.12614				1696.62	9619.41	0.393458	1.09015				1696.62	0.398192	0.412808	0.393458	0.401486	0.010087
1698.09	33297.1	0.321733		1698.09	7297.97	0.324431		1698.09	5649.14	0.295636		1698.09	0.321733	0.324431	0.295636	0.313933	0.0159029					1698.09	31115.6	0.351688	1.09311				1698.09	25013.9	0.358171	1.104				1698.09	8698.56	0.355793	1.20348				1698.09	0.351688	0.358171	0.355793	0.355217	0.00327972
1699.57	28777.8	0.278065		1699.57	6388.52	0.284001		1699.57	5330.13	0.278942		1699.57	0.278065	0.284001	0.278942	0.280336	0.00320419					1699.57	25708.8	0.290577	1.045				1699.57	21000.9	0.30071	1.05883				1699.57	7663.21	0.313444	1.12369				1699.57	0.290577	0.30071	0.313444	0.301577	0.0114583
1701.04	25940.6	0.250651		1701.04	5709.65	0.253822		1701.04	4866.84	0.254696		1701.04	0.250651	0.253822	0.254696	0.253056	0.0021287					1701.04	23462.4	0.265187	1.05799				1701.04	19377.2	0.27746	1.09313				1701.04	6482.36	0.265145	1.04102				1701.04	0.265187	0.27746	0.265145	0.269264	0.0070982
1702.51	22577.5	0.218155		1702.51	4775.78	0.212307		1702.51	4063.56	0.212658		1702.51	0.218155	0.212307	0.212658	0.214373	0.00327958					1702.51	20143.1	0.22767	1.04362				1702.51	16042.5	0.229711	1.08198				1702.51	5360.51	0.219258	1.03103				1702.51	0.22767	0.229711	0.219258	0.225546	0.00554052
1703.98	21082.3	0.203707		1703.98	4243.9	0.188662		1703.98	3807.27	0.199246		1703.98	0.203707	0.188662	0.199246	0.197205	0.00772744					1703.98	18472.7	0.20879	1.02495				1703.98	14581.7	0.208794	1.10671				1703.98	5119.66	0.209407	1.051				1703.98	0.20879	0.208794	0.209407	0.208997	0.000354972
1705.45	18185.2	0.175714		1705.45	3557.03	0.158127		1705.45	3404.69	0.178178		1705.45	0.175714	0.158127	0.178178	0.170673	0.0109345					1705.45	14964.4	0.169137	0.962568				1705.45	12686	0.181649	1.14875				1705.45	4210.81	0.172233	0.966634				1705.45	0.169137	0.181649	0.172233	0.17434	0.00651693
1706.92	14591	0.140985		1706.92	3677.16	0.163468		1706.92	2990	0.156476		1706.92	0.140985	0.163468	0.156476	0.153643	0.0115058					1706.92	12910	0.145917	1.03498				1706.92	10987.3	0.157326	0.962428				1706.92	4061.95	0.166144	1.06179				1706.92	0.145917	0.157326	0.166144	0.156462	0.0101411
1708.39	14014.9	0.135419		1708.39	2970.28	0.132044		1708.39	2762.21	0.144555		1708.39	0.135419	0.132044	0.144555	0.137339	0.00647286					1708.39	10320.7	0.116651	0.861409				1708.39	10384.6	0.148696	1.12611				1708.39	3567.1	0.145903	1.00933				1708.39	0.116651	0.148696	0.145903	0.137083	0.01775
1709.86	11430.7	0.110449		1709.86	2823.41	0.125514		1709.86	2386.53	0.124894		1709.86	0.110449	0.125514	0.124894	0.120286	0.00852465					1709.86	9082.35	0.102654	0.929428				1709.86	8146.85	0.116654	0.929406				1709.86	3478.25	0.142269	1.13912				1709.86	0.102654	0.116654	0.142269	0.120526	0.0200891
1711.33	10809.6	0.104448		1711.33	2512.53	0.111694		1711.33	2027.54	0.106107		1711.33	0.104448	0.111694	0.106107	0.107416	0.00379657					1711.33	8249	0.0932354	0.892652				1711.33	8066.13	0.115498	1.03405				1711.33	2282.4	0.0933558	0.879825				1711.33	0.0932354	0.115498	0.0933558	0.100696	0.0128187
1712.8	9386.43	0.0906963		1712.8	2322.66	0.103254		1712.8	1850.66	0.0968506		1712.8	0.0906963	0.103254	0.0968506	0.0969335	0.0062791					1712.8	6717.65	0.0759271	0.837158				1712.8	6984.41	0.100009	0.968576				1712.8	2925.54	0.119662	1.23553				1712.8	0.0759271	0.100009	0.119662	0.0985326	0.0219047
1714.27	8958.28	0.0865593		1714.27	2581.79	0.114773		1714.27	1687.17	0.0882947		1714.27	0.0865593	0.114773	0.0882947	0.0965424	0.0158122					1714.27	6611.3	0.0747251	0.863282				1714.27	6266.69	0.0897321	0.78182				1714.27	2429.69	0.0993803	1.12555				1714.27	0.0747251	0.0897321	0.0993803	0.0879458	0.0124243
1715.74	8336.13	0.0805478		1715.74	1938.91	0.0861941		1715.74	1496.49	0.0783158		1715.74	0.0805478	0.0861941	0.0783158	0.0816859	0.00406057					1715.74	5181.96	0.0585698	0.727143				1715.74	5949.97	0.085197	0.988432				1715.74	2111.84	0.0863795	1.10296				1715.74	0.0585698	0.085197	0.0863795	0.0767154	0.0157257
1717.21	6795.98	0.0656661		1717.21	2038.04	0.0906009		1717.21	1365.3	0.0714503		1717.21	0.0656661	0.0906009	0.0714503	0.0759057	0.0130509					1717.21	5420.61	0.0612671	0.93301				1717.21	4866.24	0.0696792	0.769078				1717.21	1880.99	0.0769371	1.07679				1717.21	0.0612671	0.0696792	0.0769371	0.0692945	0.00784208
1718.68	6029.83	0.0582632		1718.68	2389.17	0.10621		1718.68	1654.61	0.0865907		1718.68	0.0582632	0.10621	0.0865907	0.0836881	0.024105					1718.68	4452.26	0.0503222	0.863706				1718.68	4438.52	0.0635547	0.598385				1718.68	1765.13	0.0721982	0.833787				1718.68	0.0503222	0.0635547	0.0721982	0.062025	0.0110179
1720.15	5586.68	0.0539812		1720.15	1412.29	0.0627832		1720.15	1254.43	0.0656481		1720.15	0.0539812	0.0627832	0.0656481	0.0608042	0.00608					1720.15	4693.91	0.0530535	0.982814				1720.15	4891.8	0.0700452	1.11567				1720.15	2251.28	0.0920829	1.40267				1720.15	0.0530535	0.0700452	0.0920829	0.0717272	0.019569
1721.62	5379.53	0.0519797		1721.62	1516.42	0.0674123		1721.62	1392.24	0.0728601		1721.62	0.0519797	0.0674123	0.0728601	0.064084	0.0108308					1721.62	3493.56	0.0394864	0.759651				1721.62	4055.08	0.0580643	0.86133				1721.62	1828.43	0.0747873	1.02645				1721.62	0.0394864	0.0580643	0.0747873	0.057446	0.0176586
1723.08	5773.57	0.0557871		1723.08	1673.12	0.0743784		1723.08	1218.58	0.063772		1723.08	0.0557871	0.0743784	0.063772	0.0646458	0.00932643					1723.08	2591.71	0.0292931	0.525088				1723.08	3770.62	0.0539911	0.725898				1723.08	2194.07	0.0897429	1.40725				1723.08	0.0292931	0.0539911	0.0897429	0.0576757	0.0303929
1724.55	4179.42	0.0403836		1724.55	1424.25	0.0633149		1724.55	1194.69	0.0625217		1724.55	0.0403836	0.0633149	0.0625217	0.0554067	0.0130165					1724.55	2672.37	0.0302048	0.747947				1724.55	3267.9	0.0467927	0.739047				1724.55	2031.21	0.0830815	1.32884				1724.55	0.0302048	0.0467927	0.0830815	0.0533597	0.0270431
1726.02	4882.27	0.0471749		1726.02	1599.38	0.0711003		1726.02	1002.01	0.0524382		1726.02	0.0471749	0.0711003	0.0524382	0.0569045	0.0125725					1726.02	2850.02	0.0322127	0.682836				1726.02	4318.17	0.0618314	0.869636				1726.02	1373.36	0.0561738	1.07124				1726.02	0.0322127	0.0618314	0.0561738	0.0500726	0.0157237
1727.49	4153.12	0.0401295		1727.49	1771.5	0.0787519		1727.49	1110.92	0.0581378		1727.49	0.0401295	0.0787519	0.0581378	0.0590064	0.0193258					1727.49	3303.67	0.0373402	0.930492				1727.49	3203.45	0.0458699	0.58246				1727.49	1374.51	0.0562209	0.967028				1727.49	0.0373402	0.0458699	0.0562209	0.046477	0.00945498
1728.95	4069.16	0.0393182		1728.95	1587.21	0.0705593		1728.95	1085.46	0.0568054		1728.95	0.0393182	0.0705593	0.0568054	0.055561	0.0156577					1728.95	1342.82	0.0151774	0.386014				1728.95	2791.99	0.0399782	0.56659				1728.95	1269.15	0.0519114	0.913846				1728.95	0.0151774	0.0399782	0.0519114	0.035689	0.0187388
1730.42	4285.01	0.0414039		1730.42	1456.33	0.064741		1730.42	706.874	0.0369928		1730.42	0.0414039	0.064741	0.0369928	0.0477126	0.0149111					1730.42	3423.47	0.0386942	0.934555				1730.42	2443.27	0.0349849	0.540383				1730.42	1489.29	0.0609156	1.64669				1730.42	0.0386942	0.0349849	0.0609156	0.0448649	0.0140235
1731.89	3895.86	0.0376437		1731.89	1375.46	0.061146		1731.89	759.589	0.0397516		1731.89	0.0376437	0.061146	0.0397516	0.0461804	0.0130033					1731.89	2746.13	0.0310385	0.824533				1731.89	2511.55	0.0359626	0.588144				1731.89	1578.44	0.0645621	1.62414				1731.89	0.0310385	0.0359626	0.0645621	0.0438544	0.0181016
1733.35	4474.91	0.0432388		1733.35	1187.16	0.0527751		1733.35	974.526	0.0509999		1733.35	0.0432388	0.0527751	0.0509999	0.0490046	0.00507162					1733.35	1477.28	0.0166971	0.386161				1733.35	2651.08	0.0379605	0.719289				1733.35	1297.08	0.0530538	1.04027				1733.35	0.0166971	0.0379605	0.0530538	0.0359038	0.0182654
1734.82	3223.76	0.0311495		1734.82	1200.29	0.0533588		1734.82	996.64	0.0521572		1734.82	0.0311495	0.0533588	0.0521572	0.0455552	0.0124901					1734.82	1921.93	0.0217229	0.697373				1734.82	2802.36	0.0401267	0.752017				1734.82	1403.23	0.0573956	1.10044				1734.82	0.0217229	0.0401267	0.0573956	0.0397484	0.0178394
1736.28	2870.8	0.0277391		1736.28	1475.99	0.065615		1736.28	1010.48	0.0528815		1736.28	0.0277391	0.065615	0.0528815	0.0487452	0.0192738					1736.28	2164.08	0.0244598	0.881781				1736.28	1382.9	0.0198016	0.301785				1736.28	1162.86	0.0475638	0.899443				1736.28	0.0244598	0.0198016	0.0475638	0.0306084	0.0148674
1737.75	3353.65	0.0324046		1737.75	1212.12	0.0538847		1737.75	739.091	0.0386789		1737.75	0.0324046	0.0538847	0.0386789	0.0416561	0.0110452					1737.75	951.731	0.0107571	0.331961				1737.75	2146.17	0.0307308	0.570306				1737.75	1686.01	0.068962	1.78294				1737.75	0.0107571	0.0307308	0.068962	0.0368166	0.0295759
1739.21	2364.69	0.0228488		1739.21	643.825	0.0286212		1739.21	744.328	0.0389529		1739.21	0.0228488	0.0286212	0.0389529	0.030141	0.00815892					1739.21	2103.88	0.0237794	1.04073				1739.21	2253.71	0.0322706	1.12751				1739.21	913.646	0.0373704	0.959373				1739.21	0.0237794	0.0322706	0.0373704	0.0311401	0.00686567
1740.68	3851.54	0.0372155		1740.68	1120.95	0.0498317		1740.68	580.342	0.030371		1740.68	0.0372155	0.0498317	0.030371	0.0391394	0.00987197					1740.68	1868.53	0.0211193	0.567487				1740.68	1290.99	0.0184855	0.370959				1740.68	1019.79	0.0417119	1.37341				1740.68	0.0211193	0.0184855	0.0417119	0.0271056	0.0127178
1742.14	3252.58	0.031428		1742.14	1497.66	0.0665783		1742.14	786.979	0.041185		1742.14	0.031428	0.0665783	0.041185	0.0463971	0.0181456					1742.14	2526.69	0.0285582	0.908687				1742.14	1982.52	0.0283875	0.426377				1742.14	874.43	0.0357663	0.868432				1742.14	0.0285582	0.0283875	0.0357663	0.030904	0.00421176
1743.61	2881.43	0.0278418		1743.61	1065.78	0.0473792		1743.61	499.993	0.0261661		1743.61	0.0278418	0.0473792	0.0261661	0.0337957	0.0117934					1743.61	1703.34	0.0192522	0.691486				1743.61	1522.8	0.0218048	0.460219				1743.61	1276.58	0.0522153	1.99553				1743.61	0.0192522	0.0218048	0.0522153	0.0310908	0.0183388
1745.07	2038.47	0.0196967		1745.07	363.485	0.0161587		1745.07	710.23	0.0371685		1745.07	0.0196967	0.0161587	0.0371685	0.0243413	0.0112486					1745.07	1603.49	0.0181237	0.920137				1745.07	1496.34	0.0214259	1.32597				1745.07	596.214	0.0243866	0.656111				1745.07	0.0181237	0.0214259	0.0243866	0.0213121	0.00313304
1746.53	2359.51	0.0227987		1746.53	852.189	0.037884		1746.53	624.967	0.0327064		1746.53	0.0227987	0.037884	0.0327064	0.0311297	0.00766522					1746.53	1824.64	0.0206232	0.904577				1746.53	1439.87	0.0206173	0.544223				1746.53	697.85	0.0285438	0.872728				1746.53	0.0206232	0.0206173	0.0285438	0.0232615	0.00457464
1748	1910.36	0.0184588		1748	1256.32	0.0558496		1748	607.781	0.031807		1748	0.0184588	0.0558496	0.031807	0.0353718	0.0189486					1748	363.291	0.00410614	0.222449				1748	1522.15	0.0217955	0.390254				1748	577.998	0.0236415	0.743281				1748	0.00410614	0.0217955	0.0236415	0.0165144	0.0107854
1749.46	1271.4	0.0122849		1749.46	695.02	0.0308971		1749.46	578.918	0.0302965		1749.46	0.0122849	0.0308971	0.0302965	0.0244928	0.0105766					1749.46	679.442	0.00767948	0.625116				1749.46	1581.69	0.0226481	0.733016				1749.46	529.634	0.0216633	0.715044				1749.46	0.00767948	0.0226481	0.0216633	0.0173303	0.00837234
1750.92	1442.45	0.0139377		1750.92	308.723	0.0137243		1750.92	485.055	0.0253844		1750.92	0.0139377	0.0137243	0.0253844	0.0176821	0.00667123					1750.92	784.593	0.00886796	0.636259				1750.92	2132.22	0.030531	2.2246				1750.92	573.271	0.0234482	0.923725				1750.92	0.00886796	0.030531	0.0234482	0.0209491	0.0110457
1752.39	2162.3	0.0208932		1752.39	875.85	0.0389358		1752.39	462.769	0.0242181		1752.39	0.0208932	0.0389358	0.0242181	0.0280157	0.00960212					1752.39	314.245	0.00355179	0.169998				1752.39	1049.5	0.0150277	0.38596				1752.39	546.419	0.0223499	0.922859				1752.39	0.00355179	0.0150277	0.0223499	0.0136431	0.00947522
1753.85	1217.34	0.0117625		1753.85	589.554	0.0262086		1753.85	416.806	0.0218127		1753.85	0.0117625	0.0262086	0.0218127	0.0199279	0.00740515					1753.85	987.396	0.0111602	0.94879				1753.85	1246.04	0.0178419	0.680766				1753.85	767.055	0.0313744	1.43836				1753.85	0.0111602	0.0178419	0.0313744	0.0201255	0.0102988
1755.31	2128.38	0.0205654		1755.31	88.2576	0.00392348		1755.31	519.543	0.0271892		1755.31	0.0205654	0.00392348	0.0271892	0.0172261	0.011987					1755.31	629.547	0.00711554	0.345995				1755.31	882.574	0.0126375	3.22098				1755.31	535.691	0.0219111	0.805873				1755.31	0.00711554	0.0126375	0.0219111	0.013888	0.00747663
1756.77	1249.42	0.0120725		1756.77	991.961	0.0440975		1756.77	670.279	0.0350777		1756.77	0.0120725	0.0440975	0.0350777	0.0304159	0.0165136					1756.77	528.698	0.00597568	0.494982				1756.77	773.11	0.0110701	0.251036				1756.77	1142.33	0.0467241	1.33202				1756.77	0.00597568	0.0110701	0.0467241	0.0212566	0.0222021
1758.23	1442.46	0.0139378		1758.23	130.665	0.0058087		1758.23	692.716	0.0362519		1758.23	0.0139378	0.0058087	0.0362519	0.0186661	0.0157628					1758.23	182.849	0.00206667	0.148279				1758.23	995.645	0.0142565	2.45434				1758.23	751.964	0.0307572	0.848429				1758.23	0.00206667	0.0142565	0.0307572	0.0156935	0.0143991
1759.69	993.503	0.00959971		1759.69	332.369	0.0147754		1759.69	591.953	0.0309787		1759.69	0.00959971	0.0147754	0.0309787	0.0184513	0.0111534					1759.69	0	0	0				1759.69	909.181	0.0130185	0.881088				1759.69	1120.6	0.0458353	1.47958				1759.69	0	0.0130185	0.0458353	0.0196179	0.0236196
1761.16	600.353	0.0058009		1761.16	769.496	0.0342079		1761.16	314.767	0.0164727		1761.16	0.0058009	0.0342079	0.0164727	0.0188272	0.0143491					1761.16	941.554	0.010642	1.83455				1761.16	791.46	0.0113328	0.331293				1761.16	907.748	0.0371291	2.25398				1761.16	0.010642	0.0113328	0.0371291	0.0197013	0.0150969
1762.62	697.394	0.00673856		1762.62	864.2	0.0384179		1762.62	530.604	0.0277681		1762.62	0.00673856	0.0384179	0.0277681	0.0243082	0.0161206					1762.62	257.928	0.00291526	0.432624				1762.62	1580	0.0226239	0.588888				1762.62	843.385	0.0344965	1.24231				1762.62	0.00291526	0.0226239	0.0344965	0.0200119	0.0159518
1764.08	1590.44	0.0153676		1764.08	257.903	0.0114651		1764.08	83.9408	0.00439287		1764.08	0.0153676	0.0114651	0.00439287	0.0104085	0.00556313					1764.08	1050.3	0.0118712	0.772479				1764.08	1111.53	0.0159159	1.38821				1764.08	982.021	0.0401671	9.14369				1764.08	0.0118712	0.0159159	0.0401671	0.0226514	0.0153033
1765.54	1167.48	0.0112808		1765.54	867.607	0.0385694		1765.54	260.478	0.0136316		1765.54	0.0112808	0.0385694	0.0136316	0.0211606	0.0151222					1765.54	407.675	0.0046078	0.408465				1765.54	978.066	0.0140048	0.363107				1765.54	741.658	0.0303356	2.22539				1765.54	0.0046078	0.0140048	0.0303356	0.0163161	0.0130187
1767	279.519	0.00270085		1767	526.311	0.0233971		1767	632.414	0.0330961		1767	0.00270085	0.0233971	0.0330961	0.0197314	0.0155257					1767	1045.05	0.0118118	4.37337				1767	865.601	0.0123944	0.529743				1767	919.294	0.0376014	1.13613				1767	0.0118118	0.0123944	0.0376014	0.0206026	0.0147243
1768.46	952.56	0.0092041		1768.46	1010.01	0.0448999		1768.46	483.651	0.0253109		1768.46	0.0092041	0.0448999	0.0253109	0.0264716	0.0178762					1768.46	380.421	0.00429976	0.467157				1768.46	798.137	0.0114284	0.254531				1768.46	627.931	0.0256839	1.01474				1768.46	0.00429976	0.0114284	0.0256839	0.013804	0.0108882
1769.92	866.601	0.00837352		1769.92	684.719	0.0304391		1769.92	530.188	0.0277463		1769.92	0.00837352	0.0304391	0.0277463	0.0221863	0.0120378					1769.92	274.795	0.00310591	0.37092				1769.92	277.672	0.00397596	0.13062				1769.92	644.567	0.0263644	0.950193				1769.92	0.00310591	0.00397596	0.0263644	0.0111487	0.0131843
1771.37	812.834	0.007854		1771.37	0	0		1771.37	299.347	0.0156657		1771.37	0.007854	0	0.0156657	0.00783991	0.00783287					1771.37	1805.99	0.0204124	2.59899				1771.37	1563.46	0.022387	#DIV/0!				1771.37	509.692	0.0208477	1.33078				1771.37	0.0204124	0.022387	0.0208477	0.0212157	0.00103747
1772.83	1369.88	0.0132365		1772.83	533.178	0.0237024		1772.83	561.784	0.0293998		1772.83	0.0132365	0.0237024	0.0293998	0.0221129	0.00819809					1772.83	576.361	0.00651439	0.492156				1772.83	0	0	0				1772.83	684.329	0.0279907	0.952071				1772.83	0.00651439	0	0.0279907	0.0115017	0.0146467
1774.29	2195.92	0.0212181		1774.29	963.356	0.0428259		1774.29	918.62	0.0480741		1774.29	0.0212181	0.0428259	0.0480741	0.0373727	0.0142343					1774.29	1098.73	0.0124185	0.585282				1774.29	1122.26	0.0160695	0.375229				1774.29	758.965	0.0310435	0.645743				1774.29	0.0124185	0.0160695	0.0310435	0.0198439	0.0098695
1775.75	783.959	0.007575		1775.75	492.533	0.0218955		1775.75	624.157	0.032664		1775.75	0.007575	0.0218955	0.032664	0.0207115	0.0125863					1775.75	1008.11	0.0113943	1.5042				1775.75	1031.52	0.0147702	0.674578				1775.75	744.602	0.0304561	0.932404				1775.75	0.0113943	0.0147702	0.0304561	0.0188735	0.0101718
1777.21	0	0		1777.21	501.711	0.0223035		1777.21	260.894	0.0136534		1777.21	0	0.0223035	0.0136534	0.0119856	0.0112449					1777.21	1292.48	0.0146084	#DIV/0!				1777.21	489.779	0.00701309	0.314439				1777.21	669.238	0.0273735	2.00489				1777.21	0.0146084	0.00701309	0.0273735	0.0163317	0.010289
1778.67	1114.55	0.0107693		1778.67	421.889	0.018755		1778.67	556.231	0.0291092		1778.67	0.0107693	0.018755	0.0291092	0.0195445	0.00919541					1778.67	823.855	0.00931173	0.864653				1778.67	819.038	0.0117277	0.62531				1778.67	171.875	0.00703011	0.241508				1778.67	0.00931173	0.0117277	0.00703011	0.00935652	0.00234912
1780.12	910.727	0.00879989		1780.12	841.689	0.0374172		1780.12	534.49	0.0279715		1780.12	0.00879989	0.0374172	0.0279715	0.0247295	0.0145815					1780.12	990.048	0.0111901	1.27162				1780.12	1461.68	0.0209296	0.559359				1780.12	0	0	0				1780.12	0.0111901	0.0209296	0	0.0107066	0.0104732
1781.58	1284.27	0.0124092		1781.58	934.867	0.0415594		1781.58	558.827	0.0292451		1781.58	0.0124092	0.0415594	0.0292451	0.0277379	0.0146334					1781.58	1190.42	0.0134549	1.08426				1781.58	1066.94	0.0152774	0.367604				1781.58	672.096	0.0274904	0.94				1781.58	0.0134549	0.0152774	0.0274904	0.0187409	0.00763189
1783.04	1429.82	0.0138156		1783.04	396.045	0.0176061		1783.04	425.363	0.0222605		1783.04	0.0138156	0.0176061	0.0222605	0.0178941	0.00422981					1783.04	152.795	0.00172699	0.125002				1783.04	1062.2	0.0152095	0.863876				1783.04	543.192	0.0222179	0.998085				1783.04	0.00172699	0.0152095	0.0222179	0.0130515	0.0104145
1784.5	788.367	0.00761759		1784.5	361.222	0.0160581		1784.5	0	0		1784.5	0.00761759	0.0160581	0	0.00789189	0.00803256					1784.5	1486.17	0.0167976	2.20511				1784.5	894.458	0.0128076	0.797582				1784.5	219.288	0.00896942	#DIV/0!				1784.5	0.0167976	0.0128076	0.00896942	0.0128582	0.00391435
1785.95	1573.55	0.0152044		1785.95	27.0223	0.00120127		1785.95	261.063	0.0136622		1785.95	0.0152044	0.00120127	0.0136622	0.0100226	0.00767834					1785.95	644.361	0.00728297	0.479004				1785.95	784.099	0.0112274	9.34627				1785.95	508.37	0.0207936	1.52198				1785.95	0.00728297	0.0112274	0.0207936	0.0131013	0.0069475
1787.41	712.093	0.00688059		1787.41	831.2	0.0369509		1787.41	0	0		1787.41	0.00688059	0.0369509	0	0.0146105	0.0196509					1787.41	865.735	0.00978508	1.42213				1787.41	1083.36	0.0155125	0.419814				1787.41	785.466	0.0321275	#DIV/0!				1787.41	0.00978508	0.0155125	0.0321275	0.0191417	0.0116049
1788.86	625.273	0.00604169		1788.86	0	0		1788.86	310.107	0.0162288		1788.86	0.00604169	0	0.0162288	0.00742351	0.00820218					1788.86	1308.93	0.0147943	2.44871				1788.86	0	0	#DIV/0!				1788.86	363.548	0.01487	0.916271				1788.86	0.0147943	0	0.01487	0.00988812	0.00856345
1790.32	110.82	0.0010708		1790.32	55.8681	0.00248361		1790.32	350.4	0.0183375		1790.32	0.0010708	0.00248361	0.0183375	0.0072973	0.00958714					1790.32	443.301	0.00501047	4.67919				1790.32	536.896	0.00768776	3.09539				1790.32	717.644	0.0293534	1.60073				1790.32	0.00501047	0.00768776	0.0293534	0.0140172	0.0133488
1791.78	999.367	0.00965637		1791.78	596.736	0.0265278		1791.78	392.393	0.0205351		1791.78	0.00965637	0.0265278	0.0205351	0.0189064	0.00855284					1791.78	328.675	0.00371489	0.384709				1791.78	762.792	0.0109223	0.411731				1791.78	376.74	0.0154096	0.750403				1791.78	0.00371489	0.0109223	0.0154096	0.0100156	0.00589984
1793.23	1753.55	0.0169437		1793.23	638.434	0.0283815		1793.23	0	0		1793.23	0.0169437	0.0283815	0	0.0151084	0.0142795					1793.23	338.867	0.00383009	0.226048				1793.23	316.264	0.00452855	0.15956				1793.23	16.8221	0.000688065	#DIV/0!				1793.23	0.00383009	0.00452855	0.000688065	0.00301557	0.00204571
1794.69	822.093	0.00794346		1794.69	621.302	0.0276199		1794.69	374.757	0.0196122		1794.69	0.00794346	0.0276199	0.0196122	0.0183919	0.00989483					1794.69	580.241	0.00655825	0.825616				1794.69	281.16	0.0040259	0.145761				1794.69	7.91823	0.000323875	0.016514				1794.69	0.00655825	0.0040259	0.000323875	0.00363601	0.00313542
1796.14	482.273	0.00465996		1796.14	0	0		1796.14	186.286	0.00974891		1796.14	0.00465996	0	0.00974891	0.00480295	0.00487603					1796.14	1606.43	0.0181569	3.89636				1796.14	383.632	0.00549319	#DIV/0!				1796.14	0	0	0				1796.14	0.0181569	0.00549319	0	0.00788336	0.00931143
1797.59	1594.45	0.0154064		1797.59	643.394	0.028602		1797.59	370.814	0.0194058		1797.59	0.0154064	0.028602	0.0194058	0.0211381	0.00676624					1797.59	2990.63	0.033802	2.19403				1797.59	1544.1	0.0221098	0.773015				1797.59	613.695	0.0251016	1.29351				1797.59	0.033802	0.0221098	0.0251016	0.0270045	0.0060739
1799.05	0	0		1799.05	238.606	0.0106072		1799.05	642.671	0.0336329		1799.05	0	0.0106072	0.0336329	0.0147467	0.0171943					1799.05	0	0	#DIV/0!				1799.05	0	0	0				1799.05	131.305	0.0053707	0.159686				1799.05	0	0	0.0053707	0.00179023	0.00310077
1800.5	0	0		1800.5	0	0		1800.5	0	0		1800.5	0	0	0	0	0					1800.5	0	0	#DIV/0!				1800.5	0	0	#DIV/0!				1800.5	0	0	#DIV/0!				1800.5	0	0	0	0	0
[truncated: 2 more columns]

## Sheet: FIG. 2H
Raw data (x)	Raw data (y)	Cumulative result (x)	Cumulative result (y)	200 peak fitting (x)	200 peak fitting (y)	120 peak fitting (x)	120 peak fitting (y)	Amorphous fitting 1 (x)	Amorphous fitting 1 (y)	Amorphous fitting 2 (x)	Amorphous fitting 2 (y)
0.32176	146.261	0.32176	155.828	0.3305	101.261	0.32176	1.02951	0.35017	64.6829	0.32176	2.32631
0.3265	155.539	0.33984	168.94	0.34739	110.021	0.44317	1.02951	0.40525	77.2637	0.38423	2.70387
0.33123	162.64	0.35791	182.36	0.36351	118.462	0.56458	1.02951	0.45802	90.6844	0.5053	3.71567
0.33596	169.329	0.37598	195.972	0.37889	126.502	0.68599	1.02951	0.50855	104.722	0.62134	5.13816
0.34069	171.988	0.39405	209.647	0.39353	134.077	0.80739	1.02951	0.55689	119.136	0.73243	7.04484
0.34542	176.171	0.41213	223.25	0.40745	141.141	0.9288	1.02954	0.60307	133.687	0.8387	9.49031
0.35015	180.602	0.4302	236.639	0.42068	147.664	1.05021	1.05824	0.64716	148.143	0.94024	12.5018
0.35489	183.772	0.44827	249.669	0.43324	153.633	1.06152	1.0774	0.6892	162.291	1.03717	16.0739
0.35962	187.425	0.46634	262.198	0.44513	159.046	1.08334	1.15125	0.72923	175.946	1.12959	20.1672
0.36435	190.959	0.48442	274.09	0.45638	163.914	1.10409	1.30686	0.76732	188.955	1.21762	24.7109
0.36908	194.132	0.50249	285.217	0.467	168.254	1.12381	1.60176	0.8035	201.195	1.30135	29.609
0.37381	197.381	0.52056	295.465	0.47702	172.094	1.14252	2.10937	0.83782	212.582	1.38089	34.7488
0.37855	201.944	0.53863	304.737	0.48645	175.465	1.16024	2.9101	0.87034	223.058	1.45635	40.0101
0.38328	203.739	0.55671	312.954	0.4953	178.401	1.177	4.07729	0.9011	232.597	1.52785	45.2742
0.38801	207.418	0.57478	320.059	0.50361	180.938	1.19283	5.66146	0.93015	241.197	1.59548	50.4311
0.39274	212.008	0.59285	326.021	0.51137	183.115	1.20776	7.67749	0.95755	248.878	1.65935	55.3856
0.39747	213.694	0.61093	330.829	0.51862	184.967	1.22181	10.0985	0.98333	255.676	1.71958	60.0605
0.4022	218.369	0.629	334.499	0.52538	186.531	1.23501	12.8577	1.00755	261.638	1.77626	64.3982
0.40694	221.106	0.64707	337.069	0.53164	187.841	1.24738	15.8582	1.03026	266.822	1.82951	68.3607
0.41167	224.18	0.66514	338.6	0.53745	188.928	1.25896	18.9858	1.0515	271.29	1.87943	71.9277
0.4164	226.188	0.68322	339.172	0.54281	189.824	1.26976	22.1241	1.07133	275.11	1.92614	75.0946
0.42113	230.988	0.70129	338.881	0.54774	190.554	1.27982	25.1668	1.08979	278.346	1.96973	77.8694
0.42586	233.987	0.71936	337.837	0.55226	191.143	1.28916	28.0266	1.10693	281.065	2.01031	80.2702
0.4306	237.651	0.73743	336.159	0.55638	191.614	1.29781	30.6397	1.1228	283.328	2.048	82.3223
0.43533	239.086	0.75551	333.974	0.56013	191.986	1.3058	32.9665	1.13745	285.195	2.0829	84.0555
0.44006	242.073	0.77358	331.407	0.56353	192.277	1.31315	34.9898	1.15093	286.72	2.11511	85.502
0.44479	246.567	0.79165	328.584	0.56658	192.5	1.31988	36.7107	1.16329	287.953	2.14475	86.6952
0.44952	248.245	0.80972	325.626	0.56932	192.67	1.32603	38.144	1.17458	288.939	2.17192	87.6676
0.45425	250.854	0.8278	322.644	0.57175	192.796	1.33162	39.3143	1.18484	289.719	2.19673	88.4502
0.45899	254.119	0.84587	319.738	0.57389	192.889	1.33668	40.2514	1.19412	290.328	2.21929	89.0721
0.46372	257.965	0.86394	316.999	0.57577	192.955	1.34123	40.9873	1.20247	290.797	2.2397	89.5596
0.46845	259.978	0.88201	314.498	0.5774	193.002	1.34531	41.5541	1.20995	291.153	2.25807	89.9362
0.47318	262.952	0.90009	312.295	0.57879	193.033	1.34893	41.9818	1.2166	291.418	2.2745	90.2226
0.47791	266.218	0.91816	310.433	0.57997	193.054	1.35212	42.2976	1.22246	291.612	2.28912	90.4367
0.48265	269.637	0.93623	308.94	0.58096	193.068	1.35492	42.5255	1.2276	291.752	2.30201	90.5936
0.48738	273.826	0.9543	307.829	0.58177	193.076	1.35735	42.6858	1.23205	291.85	2.3133	90.7063
0.49211	273.958	0.97238	307.102	0.58241	193.08	1.35943	42.7953	1.23586	291.916	2.32308	90.7853
0.49684	277.381	0.99045	306.746	0.58291	193.083	1.36119	42.8677	1.23909	291.96	2.33147	90.8391
0.50157	280.327	1.00852	306.74	0.58329	193.084	1.36265	42.9138	1.24179	291.988	2.33857	90.8747
0.5063	284.96	1.0266	307.054	0.58356	193.084	1.36386	42.9418	1.24399	292.005	2.3445	90.8972
0.51104	286.108	1.04467	307.656	0.58374	193.085	1.36482	42.9579	1.24576	292.015	2.34934	90.9109
0.51577	288.582	1.06274	308.509	0.58385	193.085	1.36557	42.9665	1.24713	292.02	2.35322	90.9188
0.5205	291.713	1.08081	309.583	0.58391	193.085	1.36613	42.9708	1.24816	292.022	2.35625	90.9231
0.52523	296.144	1.09889	310.857	0.58393	193.085	1.36653	42.9726	1.2489	292.024	2.35852	90.9251
0.52996	297.957	1.11696	312.327	0.58393	193.085	1.3668	42.9733	1.2494	292.024	2.36015	90.9261
0.5347	299.986	1.13503	314.015	0.58394	193.085	1.36697	42.9735	1.2497	292.024	2.36124	90.9264
0.53943	302.225	1.1531	315.977	0.58401	193.085	1.36705	42.9736	1.24986	292.024	2.3619	90.9265
0.54416	305.725	1.17118	318.299	0.58419	193.085	1.36708	42.9736	1.24991	292.024	2.36224	90.9265
0.54889	308.724	1.18925	321.097	0.58453	193.084	1.36709	42.9736	1.24992	292.024	2.36236	90.9265
0.55362	309.255	1.20732	324.488	0.5851	193.082	1.36709	42.9736	1.24994	292.024	2.36238	90.9265
0.55835	312.98	1.22539	328.56	0.58596	193.077	1.36714	42.9736	1.25005	292.024	2.3624	90.9265
0.56309	314.949	1.24347	333.322	0.58714	193.065	1.36727	42.9735	1.25036	292.024	2.36251	90.9265
0.56782	317.629	1.26154	338.661	0.58873	193.04	1.36752	42.973	1.25097	292.023	2.36282	90.9265
0.57255	319.942	1.27961	344.301	0.59076	192.994	1.36793	42.9714	1.25197	292.022	2.36342	90.9264
0.57728	321.077	1.29768	349.811	0.59329	192.914	1.36854	42.9671	1.25346	292.017	2.36442	90.9261
0.58201	324.025	1.31576	354.635	0.59639	192.783	1.3694	42.9573	1.25554	292.007	2.3659	90.9254
0.58674	325.52	1.33383	358.183	0.60011	192.577	1.37054	42.9374	1.25831	291.986	2.36796	90.9237
0.59148	328.275	1.3519	359.93	0.6045	192.264	1.372	42.9002	1.26186	291.946	2.37071	90.9202
0.59621	329.814	1.36997	359.531	0.60962	191.806	1.37383	42.8356	1.2663	291.878	2.37424	90.9136
0.60094	331.106	1.38805	356.892	0.61553	191.154	1.37606	42.7294	1.27172	291.765	2.37865	90.9023
0.60567	331.363	1.40612	352.194	0.62227	190.248	1.37873	42.5629	1.27822	291.587	2.38404	90.8836
0.6104	333.395	1.42419	345.85	0.62992	189.016	1.38189	42.3117	1.2859	291.318	2.3905	90.8542
0.61514	334.489	1.44227	338.416	0.63852	187.377	1.38558	41.9457	1.29486	290.923	2.39813	90.8097
0.61987	336.412	1.46034	330.479	0.64814	185.234	1.38983	41.4284	1.30519	290.36	2.40703	90.7443
0.6246	336.977	1.47841	322.559	0.65882	182.485	1.39469	40.7177	1.317	289.576	2.41729	90.651
0.62933	338.128	1.49648	315.032	0.67062	179.015	1.4002	39.7667	1.33038	288.509	2.42902	90.521
0.63406	339.689	1.51456	308.109	0.6836	174.708	1.40639	38.5266	1.34543	287.083	2.44232	90.3437
0.63879	340.526	1.53263	301.846	0.69782	169.449	1.41331	36.9503	1.36225	285.212	2.45727	90.1064
0.64353	340.691	1.5507	296.188	0.71333	163.136	1.421	34.9986	1.38093	282.797	2.47398	89.7941
0.64826	340.506	1.56877	291.013	0.73019	155.686	1.4295	32.6476	1.40158	279.726	2.49254	89.3895
0.65299	341.405	1.58685	286.175	0.74845	147.049	1.43884	29.8977	1.4243	275.878	2.51306	88.8728
0.65772	340.764	1.60492	281.541	0.76817	137.226	1.44908	26.7823	1.44917	271.124	2.53562	88.2217
0.66245	341.761	1.62299	277.005	0.78941	126.278	1.46025	23.3752	1.47631	265.33	2.56034	87.4112
0.66719	340.951	1.64106	272.491	0.81222	114.338	1.47238	19.7922	1.5058	258.366	2.5873	86.4146
0.67192	342.269	1.65914	267.951	0.83666	101.623	1.48553	16.186	1.53775	250.108	2.6166	85.2031
0.67665	341.504	1.67721	263.363	0.86279	88.4279	1.49973	12.7314	1.57225	240.455	2.64834	83.7467
0.68138	341.202	1.69528	258.719	0.89065	75.1183	1.51502	9.60118	1.60941	229.334	2.68262	82.0153
0.68611	341.119	1.71335	254.02	0.92032	62.1055	1.53144	6.93769	1.64932	216.714	2.71954	79.9798
0.69084	340.743	1.73143	249.276	0.95183	49.8126	1.54904	4.82652	1.69208	202.625	2.75919	77.6136
0.69558	340.234	1.7495	244.497	0.98526	38.6314	1.56784	3.28176	1.73779	187.162	2.80167	74.8942
0.70031	339.859	1.76757	239.695	1.02065	28.8774	1.5879	2.24878	1.78654	170.502	2.84708	71.806
0.70504	339.482	1.78565	234.883	1.05806	20.7513	1.60926	1.62452	1.83843	152.906	2.89551	68.3419
0.70977	339.466	1.80372	230.074	1.09755	14.3164	1.63195	1.28773	1.89357	134.718	2.94707	64.5065
0.7145	338.426	1.82179	225.279	1.13918	9.49755	1.65601	1.12769	1.95205	116.355	3.00185	60.3181
0.71924	337.247	1.83986	220.511	1.183	6.10394	1.68149	1.06169	2.01397	98.283	3.05995	55.8105
0.72397	336.753	1.85794	215.779	1.22906	3.86994	1.70843	1.03844	2.07943	80.9868	3.12147	51.0348
0.7287	337.35	1.87601	211.094	1.27742	2.5042	1.73686	1.03157	2.14852	64.9304	3.1865	46.0595
0.73343	335.469	1.89408	206.465	1.32815	1.73426	1.76683	1.02989	2.22134	50.514	3.25514	40.9691
0.73816	335.427	1.91215	201.901	1.38128	1.337	1.79837	1.02956	2.298	38.0332	3.32749	35.8616
0.74289	333.965	1.93023	197.41	1.40878	1.22527	1.83153	1.02951	2.37859	27.6501	3.40365	30.844
0.74763	333.977	1.9483	192.999	1.71032	1.03001	1.84873	1.02951	2.4632	19.3798	3.48371	26.0263
0.75236	332.793	1.96637	188.673	2.01187	1.02951	2.1349	1.02951	2.55195	13.0977	3.56778	21.5135
0.75709	332.083	1.98444	184.439	2.31342	1.02951	2.42107	1.02951	2.64491	8.56661	3.65594	17.3982
0.76182	330.457	2.00252	180.301	2.61496	1.02951	2.70724	1.02951	2.74221	5.47752	3.74831	13.753
0.76655	330.367	2.02059	176.264	2.91651	1.02951	2.9934	1.02951	2.84392	3.49677	3.84497	10.6242
0.77129	329.251	2.03866	172.33	3.21806	1.02951	3.27957	1.02951	2.95015	2.30853	3.94602	8.02882
0.77602	328.191	2.05673	168.502	3.51961	1.02951	3.56574	1.02951	3.061	1.64542	4.05156	5.9539
0.78075	327.96	2.07481	164.781	3.82115	1.02951	3.85191	1.02951	3.11819	1.44442	4.16169	4.36002
0.78548	327.354	2.09288	161.17	4.1227	1.02951	4.13808	1.02951	3.77122	1.03141	4.21851	3.72537
0.79021	326.503	2.11095	157.668	4.42425	1.02951	4.42425	1.02951	4.42425	1.02951	4.42425	2.21622
0.79494	325.662	2.12902	154.275	--	--	--	--	--	--	--	--
0.79968	325.183	2.1471	150.992	--	--	--	--	--	--	--	--
0.80441	323.497	2.16517	147.815	--	--	--	--	--	--	--	--
0.80914	323.49	2.18324	144.745	--	--	--	--	--	--	--	--
0.81387	323.189	2.20132	141.778	--	--	--	--	--	--	--	--
0.8186	321.601	2.21939	138.913	--	--	--	--	--	--	--	--
0.82334	321.352	2.23746	136.146	--	--	--	--	--	--	--	--
0.82807	320.714	2.25553	133.475	--	--	--	--	--	--	--	--
0.8328	321.009	2.27361	130.895	--	--	--	--	--	--	--	--
0.83753	319.317	2.29168	128.403	--	--	--	--	--	--	--	--
0.84226	318.787	2.30975	125.996	--	--	--	--	--	--	--	--
0.84699	318.354	2.32782	123.668	--	--	--	--	--	--	--	--
0.85173	318.224	2.3459	121.417	--	--	--	--	--	--	--	--
0.85646	317.637	2.36397	119.237	--	--	--	--	--	--	--	--
0.86119	316.862	2.38204	117.124	--	--	--	--	--	--	--	--
0.86592	316.026	2.40011	115.075	--	--	--	--	--	--	--	--
0.87065	315.247	2.41819	113.084	--	--	--	--	--	--	--	--
0.87539	314.783	2.43626	111.147	--	--	--	--	--	--	--	--
0.88012	315.152	2.45433	109.26	--	--	--	--	--	--	--	--
0.88485	314.098	2.4724	107.42	--	--	--	--	--	--	--	--
0.88958	313.722	2.49048	105.621	--	--	--	--	--	--	--	--
0.89431	312.817	2.50855	103.86	--	--	--	--	--	--	--	--
0.89904	313.225	2.52662	102.134	--	--	--	--	--	--	--	--
0.90378	313.103	2.54469	100.438	--	--	--	--	--	--	--	--
0.90851	311.996	2.56277	98.77	--	--	--	--	--	--	--	--
0.91324	311.229	2.58084	97.1258	--	--	--	--	--	--	--	--
0.91797	311.202	2.59891	95.5027	--	--	--	--	--	--	--	--
0.9227	311.733	2.61699	93.8979	--	--	--	--	--	--	--	--
0.92744	310.973	2.63506	92.3088	--	--	--	--	--	--	--	--
0.93217	310.292	2.65313	90.7331	--	--	--	--	--	--	--	--
0.9369	309.852	2.6712	89.1686	--	--	--	--	--	--	--	--
0.94163	309.63	2.68928	87.6134	--	--	--	--	--	--	--	--
0.94636	309.653	2.70735	86.0657	--	--	--	--	--	--	--	--
0.95109	309.296	2.72542	84.5241	--	--	--	--	--	--	--	--
0.95583	308.757	2.74349	82.9872	--	--	--	--	--	--	--	--
0.96056	308.996	2.76157	81.454	--	--	--	--	--	--	--	--
0.96529	308.799	2.77964	79.9235	--	--	--	--	--	--	--	--
0.97002	309.23	2.79771	78.3951	--	--	--	--	--	--	--	--
0.97475	308.29	2.81578	76.8681	--	--	--	--	--	--	--	--
0.97949	307.502	2.83386	75.3424	--	--	--	--	--	--	--	--
0.98422	307.398	2.85193	73.8176	--	--	--	--	--	--	--	--
0.98895	307.467	2.87	72.2937	--	--	--	--	--	--	--	--
0.99368	308.163	2.88807	70.7709	--	--	--	--	--	--	--	--
0.99841	307.661	2.90615	69.2494	--	--	--	--	--	--	--	--
1.00314	307.373	2.92422	67.7295	--	--	--	--	--	--	--	--
1.00788	307.348	2.94229	66.2117	--	--	--	--	--	--	--	--
1.01261	307.59	2.96036	64.6967	--	--	--	--	--	--	--	--
1.01734	307.475	2.97844	63.185	--	--	--	--	--	--	--	--
1.02207	307.349	2.99651	61.6775	--	--	--	--	--	--	--	--
1.0268	307.514	3.01458	60.1749	--	--	--	--	--	--	--	--
1.03154	307.097	3.03266	58.6782	--	--	--	--	--	--	--	--
1.03627	308.088	3.05073	57.1882	--	--	--	--	--	--	--	--
1.041	307.184	3.0688	55.706	--	--	--	--	--	--	--	--
1.04573	307.653	3.08687	54.2325	--	--	--	--	--	--	--	--
1.05046	307.711	3.10495	52.7688	--	--	--	--	--	--	--	--
1.05519	307.755	3.12302	51.316	--	--	--	--	--	--	--	--
1.05993	308.992	3.14109	49.875	--	--	--	--	--	--	--	--
1.06466	308.769	3.15916	48.447	--	--	--	--	--	--	--	--
1.06939	308.667	3.17724	47.0329	--	--	--	--	--	--	--	--
1.07412	308.45	3.19531	45.6339	--	--	--	--	--	--	--	--
1.07885	308.81	3.21338	44.251	--	--	--	--	--	--	--	--
1.08359	309.428	3.23145	42.885	--	--	--	--	--	--	--	--
1.08832	309.389	3.24953	41.5371	--	--	--	--	--	--	--	--
1.09305	309.405	3.2676	40.208	--	--	--	--	--	--	--	--
1.09778	309.768	3.28567	38.8987	--	--	--	--	--	--	--	--
1.10251	310.402	3.30374	37.61	--	--	--	--	--	--	--	--
1.10724	310.81	3.32182	36.3428	--	--	--	--	--	--	--	--
1.11198	310.654	3.33989	35.0977	--	--	--	--	--	--	--	--
1.11671	311.257	3.35796	33.8756	--	--	--	--	--	--	--	--
1.12144	312.05	3.37604	32.6769	--	--	--	--	--	--	--	--
1.12617	312.57	3.39411	31.5023	--	--	--	--	--	--	--	--
1.1309	313.672	3.41218	30.3524	--	--	--	--	--	--	--	--
1.13564	312.686	3.43025	29.2276	--	--	--	--	--	--	--	--
1.14037	314.053	3.44833	28.1283	--	--	--	--	--	--	--	--
1.1451	314.63	3.4664	27.0549	--	--	--	--	--	--	--	--
1.14983	315.009	3.48447	26.0078	--	--	--	--	--	--	--	--
1.15456	316.45	3.50254	24.9871	--	--	--	--	--	--	--	--
1.15929	316.785	3.52062	23.9931	--	--	--	--	--	--	--	--
1.16403	317.166	3.53869	23.0259	--	--	--	--	--	--	--	--
1.16876	318.116	3.55676	22.0856	--	--	--	--	--	--	--	--
1.17349	318.434	3.57483	21.1723	--	--	--	--	--	--	--	--
1.17822	319.791	3.59291	20.2859	--	--	--	--	--	--	--	--
1.18295	319.985	3.61098	19.4264	--	--	--	--	--	--	--	--
1.18769	320.942	3.62905	18.5937	--	--	--	--	--	--	--	--
1.19242	321.701	3.64712	17.7875	--	--	--	--	--	--	--	--
1.19715	322.648	3.6652	17.0079	--	--	--	--	--	--	--	--
1.20188	323.852	3.68327	16.2544	--	--	--	--	--	--	--	--
1.20661	324.46	3.70134	15.5269	--	--	--	--	--	--	--	--
1.21134	325.454	3.71941	14.8251	--	--	--	--	--	--	--	--
1.21608	326.622	3.73749	14.1485	--	--	--	--	--	--	--	--
1.22081	327.715	3.75556	13.4968	--	--	--	--	--	--	--	--
1.22554	329.69	3.77363	12.8697	--	--	--	--	--	--	--	--
1.23027	330.117	3.79171	12.2667	--	--	--	--	--	--	--	--
1.235	330.779	3.80978	11.6873	--	--	--	--	--	--	--	--
1.23974	332.467	3.82785	11.131	--	--	--	--	--	--	--	--
1.24447	333.447	3.84592	10.5975	--	--	--	--	--	--	--	--
1.2492	334.858	3.864	10.0861	--	--	--	--	--	--	--	--
1.25393	336.147	3.88207	9.59639	--	--	--	--	--	--	--	--
1.25866	337.076	3.90014	9.12776	--	--	--	--	--	--	--	--
1.26339	338.48	3.91821	8.67969	--	--	--	--	--	--	--	--
1.26813	339.722	3.93629	8.25161	--	--	--	--	--	--	--	--
1.27286	341.661	3.95436	7.84296	--	--	--	--	--	--	--	--
1.27759	343.442	3.97243	7.45316	--	--	--	--	--	--	--	--
1.28232	344.411	3.9905	7.08164	--	--	--	--	--	--	--	--
1.28705	345.685	4.00858	6.72783	--	--	--	--	--	--	--	--
1.29179	347.863	4.02665	6.39113	--	--	--	--	--	--	--	--
1.29652	348.536	4.04472	6.07097	--	--	--	--	--	--	--	--
1.30125	350.398	4.06279	5.76679	--	--	--	--	--	--	--	--
1.30598	351.366	4.08087	5.478	--	--	--	--	--	--	--	--
1.31071	353.227	4.09894	5.20404	--	--	--	--	--	--	--	--
1.31544	355.436	4.11701	4.94435	--	--	--	--	--	--	--	--
1.32018	355.92	4.13508	4.69837	--	--	--	--	--	--	--	--
1.32491	357.301	4.15316	4.46556	--	--	--	--	--	--	--	--
1.32964	358.168	4.17123	4.24539	--	--	--	--	--	--	--	--
1.33437	358.846	4.1893	4.03733	--	--	--	--	--	--	--	--
1.3391	359.467	4.20738	3.84086	--	--	--	--	--	--	--	--
1.34384	360.263	4.22545	3.65547	--	--	--	--	--	--	--	--
1.34857	360.602	4.24352	3.48068	--	--	--	--	--	--	--	--
1.3533	360.799	4.26159	3.316	--	--	--	--	--	--	--	--
1.35803	360.853	4.27967	3.16097	--	--	--	--	--	--	--	--
1.36276	361.18	4.29774	3.01513	--	--	--	--	--	--	--	--
1.36749	361.047	4.31581	2.87804	--	--	--	--	--	--	--	--
1.37223	360.329	4.33388	2.74927	--	--	--	--	--	--	--	--
1.37696	359.455	4.35196	2.62841	--	--	--	--	--	--	--	--
1.38169	358.181	4.37003	2.51505	--	--	--	--	--	--	--	--
1.38642	357.49	4.3881	2.40881	--	--	--	--	--	--	--	--
1.39115	355.666	4.40617	2.30932	--	--	--	--	--	--	--	--
1.39589	355.042	4.42425	2.21622	--	--	--	--	--	--	--	--
1.40062	352.651
1.40535	351.955
1.41008	349.866
1.41481	348.353
1.41954	346.765
1.42428	344.68
1.42901	342.524
1.43374	340.942
1.43847	338.696
1.4432	337.069
1.44794	334.634
1.45267	333.272
1.4574	331.151
1.46213	329.542
1.46686	327.577
1.47159	325.843
1.47633	323.947
1.48106	322.595
1.48579	320.103
1.49052	318.279
1.49525	316.541
1.49999	314.632
1.50472	312.552
1.50945	310.718
1.51418	309.126
1.51891	308.043
1.52364	306.071
1.52838	304.563
1.53311	303.25
1.53784	301.235
1.54257	300.355
1.5473	298.574
1.55204	296.574
1.55677	293.598
1.5615	291.533
1.56623	291.039
1.57096	289.473
1.57569	288.479
1.58043	286.964
1.58516	286.12
1.58989	284.371
1.59462	283.339
1.59935	282.153
1.60409	281.554
1.60882	279.914
1.61355	278.441
1.61828	277.441
1.62301	276.555
1.62774	275.993
1.63248	274.115
1.63721	273.46
1.64194	271.816
1.64667	270.785
1.6514	269.444
1.65614	268.532
1.66087	267.519
1.6656	266.66
1.67033	265.248
1.67506	264.558
1.67979	263.009
1.68453	261.721
1.68926	261.115
1.69399	259.178
1.69872	258.256
1.70345	256.954
1.70819	256.208
1.71292	254.605
1.71765	253.206
1.72238	252.611
1.72711	251.023
1.73184	249.948
1.73658	249.057
1.74131	247.257
1.74604	246.409
1.75077	245.287
1.7555	243.401
1.76024	242.502
1.76497	241.332
1.7697	239.772
1.77443	238.623
1.77916	237.659
1.78389	235.926
1.78863	234.97
1.79336	233.885
1.79809	232.131
1.80282	230.798
1.80755	229.522
1.81228	228.076
1.81702	226.792
1.82175	225.847
1.82648	223.85
1.83121	222.782
1.83594	221.547
1.84068	220.249
1.84541	218.635
1.85014	217.332
1.85487	216.298
1.8596	215.016
1.86433	213.687
1.86907	212.227
1.8738	210.851
1.87853	209.63
1.88326	208.58
1.88799	207.211
1.89273	205.794
1.89746	204.607
1.90219	203.421
1.90692	202.195
1.91165	201.178
1.91638	199.745
1.92112	198.581
1.92585	197.968
1.93058	196.767
1.93531	195.198
1.94004	194.22
1.94478	193.219
1.94951	191.814
1.95424	191.063
1.95897	189.806
1.9637	188.466
1.96843	187.341
1.97317	186.384
1.9779	185.01
1.98263	184.287
1.98736	183.287
1.99209	182.226
1.99683	181.532
2.00156	180.817
2.00629	179.266
2.01102	178.059
2.01575	177.013
2.02048	175.484
2.02522	174.916
2.02995	173.826
2.03468	172.722
2.03941	171.869
2.04414	170.392
2.04888	169.675
2.05361	168.894
2.05834	167.786
2.06307	166.921
2.0678	166.094
2.07253	164.835
2.07727	164.158
2.082	163.309
2.08673	162.365
2.09146	161.119
2.09619	160.252
2.10093	159.396
2.10566	158.553
2.11039	157.63
2.11512	157.073
2.11985	156.214
2.12458	155.178
2.12932	154.021
2.13405	153.393
2.13878	152.567
2.14351	151.695
2.14824	150.878
2.15298	150.099
2.15771	149.135
2.16244	148.605
2.16717	147.745
2.1719	146.904
2.17663	146.301
2.18137	145.084
2.1861	144.745
2.19083	144.09
2.19556	143.159
2.20029	142.307
2.20503	141.593
2.20976	140.944
2.21449	140.195
2.21922	139.518
2.22395	138.95
2.22868	138.378
2.23342	137.043
2.23815	136.474
2.24288	135.778
2.24761	135.288
2.25234	134.677
2.25708	133.671
2.26181	133.187
2.26654	132.636
2.27127	131.937
2.276	131.178
2.28073	130.681
2.28547	129.805
2.2902	129.271
2.29493	128.658
2.29966	128.073
2.30439	127.286
2.30913	126.967
2.31386	126.197
2.31859	125.286
2.32332	125.09
2.32805	124.38
2.33278	123.585
2.33752	122.915
2.34225	122.263
2.34698	121.781
2.35171	121.01
2.35644	120.598
2.36118	119.824
2.36591	119.391
2.37064	119.022
2.37537	118.411
2.3801	117.477
2.38483	116.82
2.38957	116.579
2.3943	115.952
2.39903	115.077
2.40376	114.854
2.40849	114.187
2.41323	113.71
2.41796	113.236
2.42269	112.552
2.42742	112.121
2.43215	111.448
2.43688	110.828
2.44162	110.497
2.44635	109.691
2.45108	109.251
2.45581	108.843
2.46054	108.498
2.46528	107.77
2.47001	107.308
2.47474	106.706
2.47947	106.324
2.4842	105.718
2.48893	105.151
2.49367	104.848
2.4984	104.445
2.50313	104.015
2.50786	103.352
2.51259	102.758
2.51733	102.327
2.52206	101.897
2.52679	101.494
2.53152	100.897
2.53625	100.608
2.54098	100.104
2.54572	99.6335
2.55045	99.5082
2.55518	98.8587
2.55991	98.1311
2.56464	97.8431
2.56938	97.5241
2.57411	96.9927
2.57884	96.531
2.58357	96.221
2.5883	95.8879
2.59303	95.5786
2.59777	95.0272
2.6025	94.7941
2.60723	94.1654
2.61196	93.8324
2.61669	93.351
2.62143	93.1499
2.62616	92.5198
2.63089	92.2471
2.63562	91.6859
2.64035	91.4114
2.64508	91.1204
2.64982	90.6811
2.65455	90.4006
2.65928	90.0032
2.66401	89.6447
2.66874	89.127
2.67348	88.6874
2.67821	88.4385
2.68294	87.9592
2.68767	87.7253
2.6924	87.3377
2.69713	86.831
2.70187	86.7218
2.7066	86.1122
2.71133	85.9159
2.71606	85.5242
2.72079	85.1659
2.72553	84.6068
2.73026	84.4952
2.73499	84.0199
2.73972	83.4409
2.74445	83.1411
2.74918	82.7983
2.75392	82.4366
2.75865	82.122
2.76338	81.6363
2.76811	81.2214
2.77284	81.0566
2.77758	80.591
2.78231	80.0855
2.78704	79.7
2.79177	79.3403
2.7965	79.1086
2.80123	78.7432
2.80597	78.3115
2.8107	77.9866
2.81543	77.6443
2.82016	77.5352
2.83436	76.5578
2.83909	75.7518
2.84382	75.4489
2.84855	74.9499
2.85328	74.4062
2.85802	74.1421
2.86275	73.5361
2.86748	73.1649
2.87221	72.6413
2.87694	72.3443
2.88168	71.8452
2.88641	71.4152
2.89114	71.086
2.89587	70.6025
2.9006	70.2682
2.90533	69.6328
2.91007	69.4483
2.9148	68.9763
2.91953	68.5142
2.92426	67.8895
2.92899	67.5107
2.93373	67.0485
2.93846	66.6041
2.94319	66.2489
2.94792	65.8619
2.95265	65.499
2.95738	65.0419
2.96212	64.7412
2.96685	64.1655
2.97158	63.894
2.97631	63.539
2.98104	63.0154
2.98577	62.6471
2.99051	62.1878
2.99524	61.6726
2.99997	61.2538
3.0047	60.9051
3.00943	60.4957
3.01417	60.1705
3.0189	59.789
3.02363	59.2986
3.02836	58.8831
3.03309	58.5183
3.03782	58.0498
3.04256	57.5043
3.04729	57.159
3.05202	56.8394
3.05675	56.4455
3.06148	56.1363
3.06622	55.8634
3.07095	55.4746
3.07568	54.9111
3.08041	54.4569
3.08514	54.2476
3.08987	53.7741
3.09461	53.3545
3.09934	52.9916
3.10407	52.5055
3.1088	52.0937
3.11353	51.7796
3.11827	51.407
3.123	51.1189
3.12773	50.6593
3.13246	50.3454
3.13719	50.0027
3.14192	49.5426
3.14666	49.2245
3.15139	48.9565
3.15612	48.4213
3.16085	47.9692
3.16558	47.7237
3.17032	47.3468
3.17505	47.0377
3.17978	46.6498
3.18451	46.2731
3.18924	45.9004
3.19397	45.5438
3.19871	45.1971
3.20344	44.7653
3.20817	44.3815
3.2129	44.1423
3.21763	43.854
3.22237	43.5005
3.2271	43.0857
3.23183	42.5312
3.23656	42.3048
3.24129	42.0362
3.24602	41.4618
3.25076	41.1384
3.25549	40.7301
3.26022	40.417
3.26495	40.0256
3.26968	39.6819
3.27442	39.4278
3.27915	39.0413
3.28388	38.8162
3.28861	38.4265
3.29334	37.8826
3.29807	37.5587
3.30281	37.3971
3.30754	36.9094
3.31227	36.6949
3.317	36.3171
3.32173	36.2181
3.32647	35.8678
3.3312	35.7918
3.33593	35.572
3.34066	35.3083
3.34539	34.9415
3.35012	34.5485
3.35486	34.1035
3.45896	27.3077
3.46369	26.8836
3.46842	26.5365
3.47315	26.2397
3.47788	26.2252
3.48262	25.9119
3.48735	25.5865
3.49208	25.2802
3.49681	24.9785
3.50154	24.7128
3.50627	24.4427
3.51101	24.1802
3.51574	23.6072
3.52047	23.6793
3.5252	23.4414
3.52993	23.1392
3.53467	22.9623
3.5394	22.6605
3.54413	22.4419
3.54886	22.2823
3.55359	21.9632
3.55832	21.7166
3.56306	21.4532
3.56779	21.3837
3.57252	21.184
3.57725	21.0465
3.58198	20.5834
3.58672	20.5537
3.59145	20.2276
3.59618	20.0399
3.60091	19.6675
3.60564	19.6772
3.61037	19.3116
3.61511	19.1179
3.61984	18.9262
3.62457	18.6957
3.6293	18.5386
3.63403	18.2778
3.63877	18.0667
3.6435	17.9734
3.64823	17.7007
3.65296	17.5175
3.65769	17.3203
3.66242	17.0042
3.66716	17.0099
3.67189	16.7529
3.67662	16.6053
3.68135	16.0652
3.68608	16.2451
3.69082	15.9846
3.69555	15.8707
3.70028	15.7225
3.70501	15.6464
3.70974	15.4248
3.71447	15.2233
3.71921	15.0336
3.72394	14.8821
3.72867	14.686
3.7334	14.4083
3.73813	14.3033
3.74287	14.2125
3.7476	13.9549
3.75233	13.8202
3.75706	13.6981
3.76179	13.5128
3.76652	13.2288
3.77126	13.2357
3.77599	12.9987
3.78072	12.8548
3.78545	12.7522
3.79018	12.7285
3.79492	12.3642
3.79965	12.3638
3.80438	12.2215
3.80911	11.9614
3.81384	11.9349
3.81857	11.8031
3.82331	11.5864
3.82804	11.573
3.83277	11.4566
3.8375	11.3888
3.84223	11.4284
3.84697	11.2392
3.8517	11.7944
3.85643	11.5431
3.86116	11.1381
3.86589	10.5642
3.87062	10.2728
3.87536	10.1849
3.88009	9.86048
3.88482	9.81968
3.88955	9.7685
3.89428	9.50442
3.89902	9.52524
3.90375	9.33291
3.90848	9.22938
3.91321	9.08429
3.91794	8.83984
3.92267	8.72604
3.92741	8.64073
3.93214	8.43367
3.93687	8.09567
3.9416	8.18427
3.94633	8.1987
3.95107	8.05482
3.9558	7.96716
3.96053	7.72187
3.96526	7.65503
3.96999	7.56702
3.97472	7.38768
3.97946	7.34732
3.98419	7.18192
3.98892	6.87109
3.99365	7.06472
3.99838	6.95604
4.00312	6.92219
4.00785	6.94526
4.01258	6.86894
4.01731	6.83585
4.02204	6.83562
4.02677	6.43938
4.03151	6.66167
4.03624	6.77625
4.04097	6.56861
4.0457	6.40046
4.05043	6.32469
4.05517	6.34968
4.0599	5.94926
4.06463	6.35821
4.06936	6.13131
4.07409	6.16017
4.07882	5.89928
4.08356	5.85586
4.08829	5.69066
4.09302	5.86652
4.09775	5.85638
4.10248	5.65156
4.10722	5.73192
4.11195	5.62409
4.11668	5.28344
4.12141	5.46471
4.12614	5.21723
4.13087	4.98223
4.13561	5.09441
4.14034	5.05917
4.14507	4.84701
4.1498	4.62515
4.15453	4.65272
4.15926	4.64908
4.164	4.61917
4.16873	4.36904
4.17346	4.5666
4.17819	4.37581
4.18292	4.29086
4.18766	4.19488
4.19239	4.039
4.19712	4.1593
4.20185	4.01506
4.20658	3.97948
4.21131	4.00441
4.21605	3.80199
4.22078	3.68363
4.22551	3.74883
4.23024	3.49117
4.23497	3.61478
4.23971	3.44574
4.24444	3.45934
4.24917	3.50014
4.2539	3.44193
4.25863	3.29632
4.26336	3.15085
4.2681	2.97
4.27283	3.09156
4.27756	2.91488
4.28229	2.81708
4.28702	2.9133
4.29176	2.66198
4.29649	2.80394
4.30122	2.76842
4.30595	2.4455
4.31068	2.79412
4.31541	2.64158
4.32015	2.46111
4.32488	2.31569
4.32961	2.37895
4.33434	2.1725
4.33907	1.9905
4.34381	2.45302
4.34854	1.96117
4.35327	1.99496
4.358	2.0589
4.36273	1.9307
4.36746	1.62815
4.3722	1.72651
4.37693	2.03216
4.38166	1.49338
4.38639	1.55085
4.39112	1.25114
4.39586	1.21237
4.40059	1.27508
4.40532	1.19009
4.41005	1.36761
4.41478	0.72391
4.41951	0.80616
4.42425	0

## Sheet: FIG. 2I
Raw data (x)	Raw data (y)	Cumulative result (x)	Cumulative result (y)	200 peak fitting (x)	200 peak fitting (y)	Amorphous fitting 1 (x)	Amorphous fitting 1 (y)	Amorphous fitting 2 (x)	Amorphous fitting 2 (y)	002 peak fitting (x)	002 peak fitting (y)	120 peak fitting (x)	120 peak fitting (y)
0.3123	137.99	0.3123	145.712	0.3207	112.541	0.34066	43.7751	0.3123	2.94495	0.3123	2.38596	0.3123	2.38595
0.31703	143.153	0.32675	154.899	0.33694	120.099	0.39564	54.5558	0.37826	3.14339	0.7834	2.40516	0.50948	2.38595
0.32176	147.973	0.3412	164.199	0.35245	127.263	0.44832	66.6262	0.50612	3.7146	0.82131	2.41693	0.70667	2.38595
0.3265	151.039	0.35565	173.563	0.36723	133.987	0.49876	79.8119	0.62864	4.5881	0.89469	2.46077	0.90385	2.39031
0.33123	154.334	0.3701	182.942	0.38131	140.241	0.54701	93.8901	0.74596	5.85079	0.96489	2.55063	0.92012	2.39366
0.33596	158.115	0.38455	192.283	0.3947	146.007	0.59312	108.605	0.85817	7.58379	1.03197	2.71896	0.95151	2.40784
0.34069	162.73	0.399	201.533	0.40743	151.278	0.63713	123.684	0.9654	9.8512	1.096	3.00926	0.98141	2.44107
0.34542	166.403	0.41345	210.639	0.4195	156.058	0.67909	138.857	1.06776	12.69	1.15705	3.47338	1.00985	2.51049
0.35015	169.631	0.4279	219.546	0.43093	160.359	0.71906	153.863	1.16536	16.1032	1.21519	4.16568	1.03687	2.64106
0.35489	173.103	0.44235	228.203	0.44175	164.201	0.75707	168.471	1.25831	20.057	1.2705	5.13492	1.06251	2.8643
0.35962	177.049	0.4568	236.56	0.45197	167.607	0.79319	182.483	1.34672	24.4829	1.32304	6.41563	1.08679	3.2144
0.36435	180.515	0.47125	244.569	0.4616	170.605	0.82745	195.736	1.43072	29.2843	1.37289	8.02096	1.10976	3.72211
0.36908	183.386	0.4857	252.188	0.47067	173.225	0.85992	208.11	1.51041	34.3449	1.42012	9.93887	1.13146	4.40814
0.37381	186.954	0.50015	259.377	0.47918	175.498	0.89062	219.523	1.5859	39.5392	1.46479	12.1323	1.15192	5.27781
0.37855	190.682	0.5146	266.101	0.48717	177.457	0.91963	229.928	1.65732	44.7426	1.50699	14.543	1.17117	6.31869
0.38328	193.64	0.52906	272.332	0.49464	179.132	0.94697	239.31	1.72477	49.8397	1.54677	17.0987	1.18926	7.50163
0.38801	197.235	0.54351	278.046	0.50161	180.554	0.97271	247.682	1.78837	54.7305	1.58421	19.7204	1.20622	8.78484
0.39274	199.902	0.55796	283.229	0.5081	181.753	0.99689	255.077	1.84823	59.3347	1.61939	22.3306	1.22208	10.1196
0.39747	202.292	0.57241	287.869	0.51413	182.755	1.01955	261.547	1.90446	63.5931	1.65237	24.8595	1.23689	11.4567
0.4022	205.717	0.58686	291.965	0.51971	183.586	1.04076	267.153	1.95717	67.4672	1.68322	27.2493	1.25067	12.7511
0.40694	209.317	0.60131	295.518	0.52487	184.27	1.06055	271.965	2.00649	70.9378	1.71201	29.4567	1.26348	13.9662
0.41167	210.96	0.61576	298.54	0.52961	184.827	1.07898	276.058	2.05252	74.0019	1.73882	31.453	1.27533	15.0753
0.4164	214.424	0.63021	301.047	0.53395	185.276	1.09609	279.506	2.09538	76.6701	1.76372	33.2234	1.28627	16.0621
0.42113	216.954	0.64466	303.061	0.53792	185.635	1.11193	282.384	2.13518	78.9627	1.78677	34.7651	1.29634	16.9196
0.42586	220.286	0.65911	304.609	0.54153	185.918	1.12656	284.762	2.17203	80.9077	1.80805	36.0847	1.30557	17.6485
0.4306	223.186	0.67356	305.725	0.54479	186.139	1.14002	286.709	2.20605	82.5369	1.82763	37.1957	1.314	18.2553
0.43533	225.236	0.68801	306.445	0.54773	186.309	1.15236	288.284	2.23734	83.8847	1.84557	38.1163	1.32166	18.7507
0.44006	227.531	0.70246	306.808	0.55036	186.438	1.16362	289.546	2.26604	84.9857	1.86196	38.8671	1.32859	19.1471
0.44479	230.52	0.71691	306.859	0.5527	186.534	1.17386	290.545	2.29223	85.8736	1.87686	39.4701	1.33483	19.4585
0.44952	233.582	0.73136	306.64	0.55476	186.605	1.18313	291.325	2.31605	86.5802	1.89034	39.9467	1.34041	19.6982
0.45425	236.708	0.74581	306.197	0.55657	186.655	1.19147	291.927	2.3376	87.1347	1.90248	40.3172	1.34538	19.8791
0.45899	237.884	0.76026	305.577	0.55813	186.691	1.19893	292.383	2.357	87.5635	1.91334	40.6004	1.34976	20.0126
0.46372	240.799	0.77471	304.823	0.55947	186.715	1.20557	292.724	2.37436	87.8898	1.92299	40.8128	1.35359	20.109
0.46845	243.519	0.78916	303.981	0.56061	186.731	1.21142	292.973	2.38979	88.1338	1.93151	40.969	1.35692	20.1767
0.47318	246.582	0.80361	303.091	0.56155	186.741	1.21655	293.152	2.40341	88.3128	1.93896	41.0814	1.35977	20.2231
0.47791	248.25	0.81806	302.192	0.56233	186.747	1.22099	293.277	2.41533	88.4414	1.94543	41.1602	1.36218	20.2537
0.48265	249.913	0.83251	301.321	0.56295	186.75	1.2248	293.363	2.42566	88.5315	1.95097	41.214	1.36419	20.2731
0.48738	253.195	0.84696	300.509	0.56343	186.752	1.22802	293.419	2.43452	88.5929	1.95566	41.2495	1.36584	20.285
0.49211	255.477	0.86141	299.786	0.5638	186.753	1.23071	293.455	2.44202	88.6335	1.95957	41.2721	1.36715	20.2918
0.49684	257.56	0.87586	299.174	0.56406	186.754	1.23291	293.477	2.44827	88.6592	1.96277	41.2859	1.36818	20.2954
0.50157	259.236	0.89031	298.694	0.56423	186.754	1.23467	293.489	2.45339	88.6749	1.96534	41.2937	1.36895	20.2972
0.5063	261.834	0.90476	298.362	0.56434	186.754	1.23605	293.496	2.45749	88.6839	1.96733	41.298	1.36951	20.298
0.51104	264.071	0.91921	298.187	0.56439	186.754	1.23708	293.499	2.46068	88.6887	1.96883	41.3	1.36988	20.2983
0.51577	265.862	0.93367	298.178	0.56441	186.754	1.23782	293.501	2.46308	88.6911	1.96991	41.301	1.3701	20.2984
0.5205	267.936	0.94812	298.336	0.56442	186.754	1.23831	293.501	2.4648	88.6921	1.97063	41.3013	1.37022	20.2984
0.52523	270.495	0.96257	298.662	0.56443	186.754	1.23861	293.501	2.46595	88.6925	1.97107	41.3014	1.37026	20.2984
0.52996	272.106	0.97702	299.152	0.5645	186.754	1.23877	293.501	2.46665	88.6926	1.97129	41.3014	1.37026	20.2984
0.5347	274.661	0.99147	299.798	0.56469	186.754	1.23882	293.501	2.46701	88.6926	1.97137	41.3014	1.37027	20.2984
0.53943	275.224	1.00592	300.593	0.56506	186.753	1.23883	293.501	2.46714	88.6926	1.97139	41.3014	1.37032	20.2984
0.54416	277.733	1.02037	301.526	0.56567	186.751	1.23885	293.501	2.46716	88.6926	1.9714	41.3014	1.37045	20.2984
0.54889	280.137	1.03482	302.587	0.56658	186.746	1.23896	293.501	2.46717	88.6926	1.97147	41.3014	1.37071	20.2983
0.55362	281.094	1.04927	303.765	0.56785	186.735	1.23927	293.501	2.46729	88.6926	1.97168	41.3014	1.37114	20.2979
0.55835	283.388	1.06372	305.047	0.56954	186.712	1.23986	293.501	2.4676	88.6926	1.97209	41.3013	1.37178	20.2968
0.56309	284.256	1.07817	306.425	0.57171	186.669	1.24084	293.499	2.46821	88.6925	1.97275	41.301	1.37267	20.2945
0.56782	286.7	1.09262	307.888	0.57442	186.594	1.24231	293.493	2.4692	88.6923	1.97375	41.3002	1.37386	20.2896
0.57255	287.429	1.10707	309.428	0.57773	186.471	1.24435	293.48	2.47069	88.6915	1.97514	41.2985	1.37538	20.2805
0.57728	288.951	1.12152	311.036	0.5817	186.277	1.24707	293.454	2.47277	88.6897	1.97699	41.2948	1.37728	20.2647
0.58201	291.074	1.13597	312.706	0.58639	185.984	1.25056	293.405	2.47554	88.6861	1.97936	41.2881	1.37961	20.2387
0.58674	292.175	1.15042	314.429	0.59186	185.554	1.25492	293.319	2.47909	88.6793	1.98233	41.2763	1.38239	20.1979
0.59148	293.145	1.16487	316.195	0.59817	184.941	1.26025	293.179	2.48353	88.6675	1.98595	41.2569	1.38568	20.1363
0.59621	294.602	1.17932	317.992	0.60538	184.09	1.26664	292.958	2.48895	88.6482	1.99029	41.2264	1.38952	20.0461
0.60094	295.619	1.19377	319.802	0.61355	182.934	1.27418	292.623	2.49545	88.6177	1.99542	41.1803	1.39395	19.9181
0.60567	296.175	1.20822	321.604	0.62274	181.395	1.28298	292.133	2.50312	88.5716	2.00141	41.1127	1.39901	19.7411
0.6104	297.358	1.22267	323.37	0.63301	179.382	1.29314	291.433	2.51208	88.5038	2.00831	41.0162	1.40474	19.5021
0.61514	298.684	1.23712	325.065	0.64442	176.799	1.30474	290.46	2.52241	88.4072	2.0162	40.8821	1.41119	19.1867
0.61987	298.862	1.25157	326.649	0.65703	173.537	1.31788	289.136	2.53421	88.2725	2.02514	40.6995	1.4184	18.7792
0.6246	300.059	1.26602	328.072	0.67091	169.487	1.33267	287.369	2.54759	88.0888	2.03519	40.456	1.42641	18.2639
0.62933	301.201	1.28047	329.286	0.6861	164.539	1.34919	285.053	2.56263	87.8431	2.04643	40.1369	1.43526	17.6259
0.63406	301.205	1.29492	330.236	0.70267	158.594	1.36755	282.069	2.57944	87.5197	2.05891	39.7258	1.44499	16.8534
0.63879	302.167	1.30937	330.869	0.72068	151.572	1.38784	278.284	2.59812	87.1009	2.07271	39.2047	1.45565	15.939
0.64353	302.987	1.32382	331.136	0.74019	143.421	1.41016	273.555	2.61877	86.5663	2.08788	38.5539	1.46728	14.8829
0.64826	303.836	1.33828	330.995	0.76126	134.138	1.4346	267.736	2.64147	85.8929	2.1045	37.7535	1.47992	13.6946
0.65299	303.58	1.35273	330.414	0.78396	123.774	1.46126	260.677	2.66634	85.0554	2.12263	36.7834	1.49361	12.3955
0.65772	303.844	1.36718	329.373	0.80833	112.448	1.49024	252.242	2.69346	84.0263	2.14234	35.6252	1.5084	11.0194
0.66245	304.786	1.38163	327.866	0.83444	100.357	1.52163	242.313	2.72295	82.7766	2.16368	34.2635	1.52432	9.61185
0.66719	304.876	1.39608	325.901	0.86235	87.774	1.55553	230.807	2.75489	81.2762	2.18674	32.6877	1.54143	8.22705
0.67192	305.148	1.41053	323.502	0.89213	75.0381	1.59204	217.69	2.78938	79.4953	2.21156	30.8943	1.55975	6.9224
0.67665	306.21	1.42498	320.704	0.92382	62.5365	1.63125	202.995	2.82652	77.4054	2.23822	28.8892	1.57934	5.75134
0.68138	305.922	1.43943	317.552	0.95749	50.6716	1.67326	186.833	2.86642	74.9813	2.26679	26.6894	1.60023	4.75548
0.68611	305.857	1.45388	314.101	0.9932	39.8214	1.71817	169.41	2.90916	72.2027	2.29733	24.3249	1.62247	3.95822
0.69084	306.523	1.46833	310.408	1.03102	30.297	1.76607	151.029	2.95485	69.0571	2.3299	21.8388	1.6461	3.36152
0.69558	306.533	1.48278	306.531	1.07099	22.3054	1.81706	132.089	3.00359	65.5417	2.36457	19.2873	1.67116	2.9472
0.70031	305.829	1.49723	302.526	1.11319	15.9248	1.87123	113.068	3.05547	61.6663	2.40141	16.7365	1.69769	2.68257
0.70504	306.214	1.51168	298.443	1.15766	11.1019	1.92869	94.4929	3.11058	57.4554	2.44048	14.2591	1.72574	2.5285
0.70977	306.102	1.52613	294.328	1.20447	7.66897	1.98952	76.9036	3.16904	52.9499	2.48184	11.9277	1.75535	2.44757
0.7145	306.318	1.54058	290.216	1.25369	5.38171	2.05384	60.7999	3.23094	48.2087	2.52557	9.80835	1.78656	2.40962
0.71924	306.313	1.55503	286.134	1.30536	3.96422	2.12172	46.5915	3.29637	43.3074	2.57173	7.95372	1.81941	2.39393
0.72397	306.274	1.56948	282.102	1.35956	3.15274	2.19327	34.5535	3.36544	38.3372	2.62039	6.39705	1.85395	2.38827
0.7287	306.305	1.58393	278.132	1.41633	2.72676	2.26859	24.7978	3.43824	33.4008	2.6716	5.14886	1.89021	2.38653
0.73343	305.882	1.59838	274.23	1.44571	2.60512	2.34777	17.2674	3.51487	28.6072	2.72544	4.19695	1.909	2.38622
0.73816	305.511	1.61283	270.396	1.76154	2.38669	2.4309	11.7562	3.59543	24.0644	2.78197	3.50973	2.17851	2.38595
0.74289	305.649	1.62728	266.629	2.07738	2.38595	2.51809	7.95094	3.68002	19.8719	2.84126	3.04247	2.44801	2.38595
0.74763	305.508	1.64173	262.921	2.39321	2.38595	2.60944	5.48535	3.76873	16.1122	2.90337	2.7449	2.71752	2.38595
0.75236	305.569	1.65618	259.268	2.70905	2.38595	2.70503	3.99476	3.86166	12.8441	2.96837	2.56845	2.98702	2.38595
0.75709	304.875	1.67063	255.663	3.02488	2.38595	2.80496	3.15911	3.95892	10.0975	3.03633	2.47165	3.25653	2.38595
0.76182	304.168	1.68508	252.1	3.34072	2.38595	2.90934	2.72753	4.0606	7.87232	3.07143	2.44282	3.52603	2.38595
0.76655	304.754	1.69953	248.573	3.65655	2.38595	3.01825	2.52364	4.16679	6.13959	3.45459	2.38622	3.79554	2.38595
0.77129	303.925	1.71398	245.077	3.97239	2.38595	3.07444	2.4702	4.27761	4.847	3.83774	2.38595	4.06504	2.38595
0.77602	303.966	1.72843	241.61	4.28822	2.38595	3.83925	2.38597	4.33477	4.34485	4.2209	2.38595	4.33455	2.38595
0.78075	303.493	1.74289	238.169	4.60406	2.38595	4.60406	2.38595	4.60406	2.99373	4.60406	2.38595	4.60406	2.38595
0.78548	303.92	1.75734	234.753
0.79021	303.384	1.77179	231.359
0.79494	303.779	1.78624	227.989
0.79968	303.454	1.80069	224.641
0.80441	302.729	1.81514	221.317
0.80914	302.715	1.82959	218.016
0.81387	302.357	1.84404	214.739
0.8186	302.296	1.85849	211.486
0.82334	302.171	1.87294	208.257
0.82807	301.861	1.88739	205.053
0.8328	301.073	1.90184	201.874
0.83753	301.534	1.91629	198.72
0.84226	300.507	1.93074	195.591
0.84699	300.391	1.94519	192.487
0.85173	300.449	1.95964	189.409
0.85646	300.741	1.97409	186.358
0.86119	301.036	1.98854	183.333
0.86592	300.068	2.00299	180.335
0.87065	300.196	2.01744	177.365
0.87539	299.724	2.03189	174.423
0.88012	299.725	2.04634	171.512
0.88485	300.546	2.06079	168.632
0.88958	300.748	2.07524	165.784
0.89431	299.929	2.08969	162.97
0.89904	300.11	2.10414	160.192
0.90378	299.638	2.11859	157.451
0.90851	299.465	2.13304	154.749
0.91324	299.898	2.14749	152.088
0.91797	299.503	2.16195	149.469
0.9227	299.443	2.1764	146.896
0.92744	298.662	2.19085	144.37
0.93217	299.152	2.2053	141.892
0.9369	298.523	2.21975	139.464
0.94163	299.285	2.2342	137.089
0.94636	299.214	2.24865	134.767
0.95109	298.886	2.2631	132.5
0.95583	298.706	2.27755	130.289
0.96056	299.332	2.292	128.136
0.96529	298.714	2.30645	126.04
0.97002	298.966	2.3209	124.003
0.97475	299.16	2.33535	122.025
0.97949	299.375	2.3498	120.105
0.98422	299.184	2.36425	118.244
0.98895	299.895	2.3787	116.441
0.99368	299.97	2.39315	114.695
0.99841	300.291	2.4076	113.006
1.00314	300.457	2.42205	111.371
1.00788	300.108	2.4365	109.79
1.01261	301.295	2.45095	108.261
1.01734	301.08	2.4654	106.781
1.02207	301.373	2.47985	105.35
1.0268	301.761	2.4943	103.964
1.03154	302.113	2.50875	102.621
1.03627	302.267	2.5232	101.319
1.041	302.736	2.53765	100.054
1.04573	304.011	2.5521	98.8254
1.05046	303.383	2.56656	97.6291
1.05519	303.771	2.58101	96.4627
1.05993	304.822	2.59546	95.3235
1.06466	304.443	2.60991	94.2087
1.06939	304.995	2.62436	93.1156
1.07412	305.472	2.63881	92.0416
1.07885	305.687	2.65326	90.9841
1.08359	305.987	2.66771	89.9406
1.08832	306.702	2.68216	88.9089
1.09305	307.306	2.69661	87.8865
1.09778	308.459	2.71106	86.8714
1.10251	308.602	2.72551	85.8617
1.10724	309.349	2.73996	84.8554
1.11198	309.247	2.75441	83.8508
1.11671	309.899	2.76886	82.8464
1.12144	310.05	2.78331	81.8408
1.12617	310.891	2.79776	80.8326
1.1309	311.787	2.81221	79.8209
1.13564	312.664	2.82666	78.8046
1.14037	312.15	2.84111	77.783
1.1451	313.675	2.85556	76.7553
1.14983	313.973	2.87001	75.7211
1.15456	314.433	2.88446	74.6799
1.15929	315.062	2.89891	73.6314
1.16403	315.369	2.91336	72.5756
1.16876	316.222	2.92781	71.5124
1.17349	317.133	2.94226	70.4418
1.17822	317.452	2.95671	69.364
1.18295	317.817	2.97117	68.2792
1.18769	318.71	2.98562	67.1879
1.19242	319.041	3.00007	66.0903
1.19715	319.855	3.01452	64.9871
1.20188	320.452	3.02897	63.8786
1.20661	321.025	3.04342	62.7656
1.21134	321.885	3.05787	61.6487
1.21608	322.389	3.07232	60.5285
1.22081	323.13	3.08677	59.4057
1.22554	324.332	3.10122	58.2812
1.23027	324.713	3.11567	57.1557
1.235	325.429	3.13012	56.0299
1.23974	325.652	3.14457	54.9047
1.24447	326.416	3.15902	53.7808
1.2492	327.318	3.17347	52.6592
1.25393	328.277	3.18792	51.5406
1.25866	327.663	3.20237	50.4257
1.26339	328.891	3.21682	49.3155
1.26813	329.161	3.23127	48.2107
1.27286	328.777	3.24572	47.1121
1.27759	328.855	3.26017	46.0204
1.28232	327.861	3.27462	44.9364
1.28705	327.447	3.28907	43.8608
1.29179	328.889	3.30352	42.7943
1.29652	330.006	3.31797	41.7377
1.30125	330.184	3.33242	40.6914
1.30598	330.831	3.34687	39.6562
1.31071	330.965	3.36132	38.6328
1.31544	331.628	3.37578	37.6215
1.32018	332.041	3.39023	36.623
1.32491	331.607	3.40468	35.6379
1.32964	332.766	3.41913	34.6665
1.33437	331.674	3.43358	33.7094
1.3391	333.691	3.44803	32.7669
1.34384	333.988	3.46248	31.8394
1.34857	332.028	3.47693	30.9274
1.3533	329.932	3.49138	30.0311
1.35803	329.446	3.50583	29.1508
1.36276	329.108	3.52028	28.2869
1.40535	324.548	3.53473	27.4395
1.41008	319.902	3.54918	26.6089
1.41481	321.07	3.56363	25.7951
1.41954	321.312	3.57808	24.9986
1.42428	319.706	3.59253	24.2192
1.42901	319.312	3.60698	23.4571
1.43374	317.8	3.62143	22.7124
1.43847	316.837	3.63588	21.9852
1.4432	316.251	3.65033	21.2754
1.44794	314.738	3.66478	20.5831
1.45267	313.973	3.67923	19.9082
1.4574	312.908	3.69368	19.2507
1.46213	311.696	3.70813	18.6105
1.46686	310.488	3.72258	17.9876
1.47159	308.817	3.73703	17.3817
1.47633	308.398	3.75148	16.7929
1.48106	307.17	3.76593	16.2209
1.48579	305.706	3.78039	15.6656
1.49052	304.866	3.79484	15.1268
1.49525	303.745	3.80929	14.6044
1.49999	302.563	3.82374	14.098
1.50472	301.337	3.83819	13.6076
1.50945	300.172	3.85264	13.1328
1.51418	298.745	3.86709	12.6735
1.51891	297.262	3.88154	12.2293
1.52364	295.747	3.89599	11.8
1.52838	294.529	3.91044	11.3854
1.53311	292.747	3.92489	10.9851
1.53784	291.183	3.93934	10.5989
1.54257	290.266	3.95379	10.2265
1.5473	288.309	3.96824	9.86759
1.55204	286.7	3.98269	9.52188
1.55677	285.797	3.99714	9.18906
1.5615	284.232	4.01159	8.86882
1.56623	283.131	4.02604	8.56086
1.57096	281.956	4.04049	8.26486
1.57569	280.269	4.05494	7.98051
1.58043	278.987	4.06939	7.70751
1.58516	277.729	4.08384	7.44553
1.58989	276.035	4.09829	7.19427
1.59462	275.383	4.11274	6.95342
1.59935	273.869	4.12719	6.72266
1.60409	272.487	4.14164	6.5017
1.60882	271.448	4.15609	6.29023
1.61355	269.952	4.17054	6.08794
1.61828	269.085	4.185	5.89455
1.62301	268.087	4.19945	5.70975
1.62774	266.93	4.2139	5.53325
1.63248	265.532	4.22835	5.36478
1.63721	264.039	4.2428	5.20405
1.64194	262.961	4.25725	5.05078
1.64667	261.881	4.2717	4.90471
1.6514	260.822	4.28615	4.76556
1.65614	259.657	4.3006	4.63309
1.66087	258.294	4.31505	4.50702
1.6656	257.498	4.3295	4.38713
1.67033	256.621	4.34395	4.27315
1.67506	255.401	4.3584	4.16486
1.67979	254.199	4.37285	4.06202
1.68453	253.244	4.3873	3.96441
1.68926	251.651	4.40175	3.87182
1.69399	250.441	4.4162	3.78402
1.69872	249.219	4.43065	3.70081
1.70345	248.279	4.4451	3.62199
1.70819	247.213	4.45955	3.54738
1.71292	246.106	4.474	3.47677
1.71765	244.367	4.48845	3.40999
1.72238	243.328	4.5029	3.34686
1.72711	242.387	4.51735	3.28722
1.73184	240.79	4.5318	3.23089
1.73658	240.185	4.54625	3.17773
1.74131	238.288	4.5607	3.12758
1.74604	237.219	4.57515	3.08028
1.75077	236.063	4.58961	3.03571
1.7555	235.095	4.60406	2.99373
1.76024	233.605
1.76497	232.89
1.7697	231.294
1.77443	230.159
1.77916	228.787
1.78389	227.519
1.78863	226.54
1.79336	225.405
1.79809	224.323
1.80282	222.94
1.80755	221.848
1.81228	220.666
1.81702	219.722
1.82175	218.297
1.82648	217.499
1.83121	216.117
1.83594	215.055
1.84068	214.063
1.84541	212.879
1.85014	212.142
1.85487	211.356
1.8596	210.118
1.86433	209.231
1.86907	208.326
1.8738	207.961
1.87853	206.839
1.88326	205.941
1.88799	204.755
1.89273	203.918
1.89746	202.709
1.90219	202.223
1.90692	201.694
1.91165	200.706
1.91638	199.711
1.92112	198.251
1.92585	197.798
1.93058	196.629
1.93531	196.861
1.94004	196.175
1.94478	193.928
1.94951	192.792
1.95424	192.009
1.95897	190.868
1.9637	190.047
1.96843	189.289
1.97317	187.861
1.9779	186.703
1.98263	185.424
1.98736	184.218
1.99209	183.343
1.99683	182.563
2.00156	183.262
2.00629	181.789
2.01102	180.122
2.01575	178.232
2.02048	176.585
2.02522	175.718
2.02995	174.977
2.03468	173.645
2.03941	172.464
2.04414	171.54
2.04888	170.377
2.05361	169.264
2.05834	168.389
2.06307	167.315
2.0678	166.41
2.07253	165.141
2.07727	164.255
2.082	163.359
2.08673	162.521
2.09146	161.657
2.09619	160.654
2.10093	159.786
2.10566	158.893
2.11039	157.628
2.11512	157.037
2.11985	156.042
2.12458	155.447
2.12932	154.512
2.13405	153.573
2.13878	152.894
2.14351	151.64
2.14824	150.942
2.15298	150.136
2.15771	149.425
2.16244	148.608
2.16717	147.61
2.1719	146.992
2.17663	146.062
2.18137	145.236
2.1861	144.503
2.19083	143.97
2.19556	143.044
2.20029	142.146
2.20503	141.617
2.20976	140.479
2.21449	140.328
2.24761	135.184
2.25234	134.247
2.25708	133.731
2.26181	133.133
2.26654	132.509
2.27127	131.841
2.276	131.277
2.28073	130.187
2.28547	129.832
2.2902	129.062
2.29493	128.253
2.29966	127.762
2.30439	127.293
2.30913	126.674
2.31386	126.073
2.31859	125.254
2.32332	124.77
2.32805	124.144
2.33278	123.41
2.33752	122.921
2.34225	122.202
2.34698	121.593
2.35171	121.114
2.35644	120.524
2.36118	119.719
2.36591	119.207
2.37064	118.557
2.37537	117.917
2.3801	117.515
2.38483	116.83
2.38957	116.144
2.3943	115.665
2.39903	115.236
2.40376	114.494
2.40849	113.859
2.41323	113.352
2.41796	112.532
2.42269	112.464
2.42742	111.88
2.43215	111.198
2.43688	110.781
2.44162	110.023
2.44635	109.371
2.45108	108.936
2.45581	108.421
2.46054	107.886
2.46528	107.083
2.47001	106.13
2.47474	104.577
2.47947	104.261
2.4842	104.428
2.48893	103.919
2.49367	103.162
2.4984	102.848
2.50313	102.733
2.50786	101.82
2.51259	101.559
2.51733	100.81
2.52206	100.397
2.52679	100.023
2.53152	99.6592
2.53625	99.2318
2.54098	98.8926
2.54572	98.18
2.55045	97.4776
2.55518	97.0347
2.55991	96.6777
2.56464	95.7655
2.56938	94.1632
2.57411	94.5789
2.57884	94.4993
2.58357	94.7522
2.5883	94.3529
2.59303	94.317
2.59777	94.2723
2.6025	93.8697
2.60723	93.626
2.61196	93.5692
2.61669	93.0427
2.62143	93.0019
2.62616	92.6782
2.63089	92.514
2.63562	92.0356
2.64035	91.8453
2.64508	91.3835
2.64982	90.9252
2.65455	90.7701
2.65928	90.3944
2.66401	89.9734
2.66874	89.6082
2.67348	89.3016
2.67821	89.0219
2.68294	88.5261
2.68767	88.3888
2.6924	87.8539
2.69713	87.6024
2.70187	87.1555
2.7066	86.879
2.71133	86.4931
2.71606	86.2244
2.72079	85.919
2.72553	85.605
2.73026	85.3429
2.73499	84.9219
2.73972	84.7083
2.74445	84.2512
2.74918	83.9401
2.75392	83.6658
2.75865	83.4212
2.76338	83.0478
2.76811	82.5812
2.77284	82.4522
2.77758	81.9913
2.78231	81.8449
2.78704	81.3514
2.79177	81.0043
2.7965	80.8099
2.80123	80.4115
2.80597	80.1562
2.8107	79.8661
2.81543	79.4071
2.82016	79.1864
2.82489	78.9178
2.82963	78.7342
2.83436	78.4951
2.83909	78.3028
2.84382	77.9675
2.84855	77.3041
2.85328	76.6801
2.85802	76.6052
2.86275	76.3431
2.86748	75.9868
2.87221	75.6731
2.87694	75.2805
2.88168	74.9991
2.88641	74.6036
2.89114	74.3724
2.89587	73.9184
2.9006	73.6608
2.90533	73.4902
2.91007	73.0011
2.9148	72.7798
2.91953	72.4323
2.92426	71.9457
2.92899	71.6336
2.93373	71.2068
2.93846	71.0567
2.94319	70.5994
2.94792	70.1883
2.95265	70.037
2.95738	69.6348
2.96212	69.2597
2.96685	68.9038
2.97158	68.7362
2.97631	68.2185
2.98104	67.8853
2.98577	67.4502
2.99051	67.3912
2.99524	67.0511
2.99997	66.7049
3.0047	66.2959
3.00943	65.9713
3.01417	65.7912
3.0189	65.3889
3.02363	65.1932
3.02836	64.7362
3.03309	64.4416
3.03782	64.2141
3.04256	63.9438
3.04729	63.5571
3.05202	63.3865
3.05675	63.0757
3.06148	62.6258
3.06622	62.2634
3.07095	62.1213
3.07568	61.7907
3.08041	61.6065
3.08514	61.0678
3.08987	60.9181
3.09461	60.4544
3.09934	60.2431
3.10407	59.9458
3.1088	59.5155
3.11353	58.8394
3.11827	58.9109
3.123	58.5156
3.12773	58.1209
3.13246	57.699
3.13719	57.3661
3.14192	57.009
3.14666	56.7071
3.15139	56.5134
3.15612	56.0652
3.16085	55.4067
3.16558	54.9865
3.17032	54.5861
3.17505	54.0677
3.17978	53.6398
3.18451	53.2077
3.18924	52.6771
3.19397	52.2645
3.19871	51.8549
3.20344	51.368
3.20817	50.8246
3.2129	50.3981
3.21763	50.0188
3.22237	49.4113
3.2271	49.0363
3.23183	48.5164
3.23656	48.1769
3.24129	47.5368
3.24602	47.1976
3.25076	46.6289
3.25549	46.3463
3.26022	45.8217
3.26495	45.3206
3.26968	44.7937
3.27442	44.5477
3.27915	44.0453
3.28388	43.6052
3.28861	43.1881
3.29334	42.665
3.29807	42.1598
3.30281	41.7536
3.30754	41.3672
3.31227	40.9101
3.317	40.63
3.32173	40.2096
3.32647	39.8967
3.3312	39.4616
3.33593	39.0844
3.34066	38.7009
3.34539	38.3318
3.35012	38.022
3.35486	37.6048
3.35959	37.2023
3.36432	36.9209
3.36905	36.4735
3.37378	36.0832
3.37852	35.7009
3.38325	35.4429
3.38798	35.1231
3.39271	34.7945
3.39744	34.5566
3.40217	34.3044
3.40691	34.0275
3.41164	33.8408
3.41637	33.5414
3.4211	33.2076
3.42583	32.7495
3.43057	32.4238
3.4353	32.1022
3.44003	31.6803
3.44476	31.3232
3.44949	31.0408
3.45422	30.7067
3.45896	30.6026
3.46369	30.3109
3.46842	29.9157
3.47315	29.9251
3.47788	29.6127
3.48262	29.2079
3.48735	28.9091
3.49208	28.5689
3.49681	28.0483
3.50154	27.9813
3.50627	27.5957
3.51101	27.247
3.51574	27.0031
3.52047	26.3661
3.5252	26.3211
3.52993	26.0697
3.53467	25.8041
3.5394	25.619
3.54413	25.309
3.54886	25.034
3.55359	24.7608
3.55832	24.3708
3.56306	24.1761
3.56779	24.0378
3.57252	23.7642
3.57725	23.3956
3.58198	23.2526
3.58672	22.9803
3.59145	22.7579
3.59618	22.4944
3.60091	22.4394
3.60564	22.5131
3.61037	22.3365
3.61511	22.1024
3.61984	21.8278
3.62457	21.7143
3.6293	21.5016
3.63403	21.3783
3.63877	21.0869
3.6435	20.8027
3.64823	20.6931
3.65296	20.5566
3.65769	20.5472
3.66242	20.1407
3.66716	20.1665
3.67189	19.8205
3.67662	19.6727
3.68135	19.469
3.68608	19.4732
3.69082	19.2243
3.69555	18.9929
3.70028	18.8582
3.70501	18.7665
3.70974	18.5414
3.71447	18.2665
3.71921	18.0636
3.72394	17.9463
3.72867	17.8816
3.7334	17.7044
3.73813	17.4217
3.74287	17.2978
3.7476	17.1445
3.75233	16.9441
3.75706	16.7745
3.76179	16.6832
3.76652	16.5355
3.77126	16.3201
3.77599	16.1948
3.78072	16.1542
3.78545	15.7803
3.79018	15.7427
3.79492	15.6396
3.79965	15.5059
3.80438	15.3456
3.80911	15.2039
3.81384	15.0837
3.81857	14.9658
3.82331	14.8326
3.82804	14.8119
3.83277	14.5411
3.8375	14.43
3.84223	14.1908
3.84697	14.2431
3.8517	14.0168
3.85643	14.0039
3.86116	14.0036
3.86589	13.7373
3.87062	13.658
3.87536	13.439
3.88009	13.3773
3.88482	13.2673
3.88955	13.1208
3.89428	13.021
3.89902	12.8162
3.90375	12.7896
3.90848	12.6887
3.91321	12.476
3.91794	12.3164
3.92267	12.2616
3.92741	12.2041
3.93214	12.0269
3.93687	11.9763
3.9416	11.9527
3.94633	11.6874
3.95107	11.5848
3.9558	11.5437
3.96053	11.4659
3.96526	11.3568
3.96999	11.3391
3.97472	11.0757
3.97946	10.9957
3.98419	10.8279
3.98892	10.778
3.99365	10.8038
3.99838	10.7003
4.00312	10.6053
4.00785	10.5591
4.01258	10.4634
4.01731	10.3729
4.02204	10.2025
4.02677	10.1408
4.03151	9.96085
4.03624	10.0108
4.04097	9.82654
4.0457	9.70582
4.05043	9.57314
4.05517	9.49628
4.0599	9.46036
4.06463	9.28172
4.06936	9.23068
4.07409	9.12242
4.07882	9.09103
4.08356	8.94486
4.08829	8.89528
4.09302	8.85532
4.09775	8.78056
4.10248	8.49427
4.10722	8.50764
4.11195	8.36012
4.11668	8.30515
4.12141	8.20302
4.12614	8.11494
4.13087	8.05174
4.13561	7.91238
4.14034	7.87371
4.14507	7.70015
4.1498	7.67588
4.15453	7.55284
4.15926	7.4975
4.164	7.42539
4.16873	7.32397
4.17346	7.16325
4.17819	7.19098
4.18292	7.09495
4.18766	6.96567
4.19239	6.81606
4.19712	6.73788
4.20185	6.79063
4.20658	6.6008
4.21131	6.48216
4.21605	6.48543
4.22078	6.36006
4.22551	6.38856
4.23024	6.22999
4.23497	6.06708
4.23971	5.95262
4.24444	5.98681
4.24917	5.91961
4.2539	5.78584
4.25863	5.69668
4.26336	5.6448
4.2681	5.56724
4.27283	5.58493
4.27756	5.39427
4.28229	5.43619
4.28702	4.86275
4.29176	4.46648
4.29649	4.00507
4.30122	5.02623
4.30595	4.86159
4.31068	5.02431
4.31541	4.91032
4.32015	4.79946
4.32488	4.78519
4.32961	4.53175
4.33434	4.5417
4.33907	4.52627
4.34381	4.46797
4.34854	4.39717
4.35327	4.3517
4.358	4.1772
4.36273	4.18653
4.36746	4.14728
4.3722	4.02496
4.37693	4.02589
4.38166	3.96628
4.38639	3.90791
4.39112	3.90253
4.39586	3.79744
4.40059	3.77783
4.40532	3.67784
4.41005	3.37805
4.41478	3.3489
4.41951	3.30888
4.42425	3.15786
4.42898	3.10504
4.43371	3.00317
4.43844	2.88988
4.44317	2.80274
4.44791	2.73335
4.45264	2.63485
4.45737	2.30021
4.4621	2.44209
4.46683	2.43577
4.47156	2.33278
4.4763	2.22204
4.48103	2.27452
4.48576	2.07338
4.49049	2.08634
4.49522	2.10953
4.49996	1.90821
4.50469	1.88449
4.50942	1.80228
4.51415	1.62581
4.51888	1.38862
4.52361	1.47929
4.52835	1.1943
4.53308	0.67745
4.53781	0.02782
4.54254	1.09434
4.54727	1.08153
4.55201	1.09471
4.55674	1.03415
4.56147	1.03341
4.5662	0.86617
4.57093	0.85632
4.57566	0.91186
4.5804	1.05707
4.58513	0.92748
4.58986	0.41702
4.59459	0.36823
4.59932	0
4.60406	0.88249

## Sheet: FIG. 2J
Raw data (x)	Raw data (y)	Cumulative result (x)	Cumulative result (y)	201 peak fitting (x)	201 peak fitting (y)	Amorphous fitting (x)	Amorphous fitting (y)	120 peak fitting (x)	120 peak fitting (y)	201 peak fitting (x)	201 peak fitting (y)	201 peak fitting (x)	201 peak fitting (y)	Amorphous fitting (x)	Amorphous fitting (y)	120 peak fitting (x)	120 peak fitting (y)	201 peak fitting (x)	201 peak fitting (y)
100	6.3754	100	7.10032	100	9.38651e-111	100	4.96114e-14	100	1.06301e-97	100	6.87649e-129	100.493	5.68171	102.466	1.82919	100	4.49166e-09	100	7.43287e-90
100.1	3.19899	100.707	7.43214	118.702	9.6332e-92	147.82	2.51934e-09	123.894	4.97549e-81	129.599	1.38817e-106	101.446	6.04511	107.246	2.32383	117.736	2.07533e-05	111.929	1.24182e-74
100.2	5.38976	101.414	7.76484	137.404	1.62921e-74	195.641	1.54041e-05	147.788	6.54374e-66	159.197	2.17235e-86	102.356	6.38813	111.827	2.88179	135.471	0.01256	123.859	8.09877e-61
100.3	8.99532	102.121	8.0971	156.105	4.54074e-59	243.461	0.01134	171.682	2.41828e-52	188.796	2.63531e-68	103.223	6.70894	116.213	3.49538	137.075	0.02028	135.788	2.06176e-48
100.4	6.49641	102.828	8.42756	174.807	2.08553e-45	247.374	0.01772	195.576	2.51117e-40	218.395	2.47827e-52	104.049	7.00634	120.409	4.15443	140.171	0.04879	147.717	2.04889e-37
100.5	9.55419	103.535	8.75482	193.509	1.57851e-33	254.953	0.04042	219.47	7.32717e-30	247.993	1.80667e-38	104.835	7.27974	124.417	4.84698	143.123	0.10636	159.647	7.948e-28
100.6	-3.53061	104.242	9.07747	212.211	1.96887e-23	262.21	0.08468	243.364	6.00739e-21	277.592	1.02099e-26	105.581	7.52904	128.244	5.5601	145.935	0.21202	171.576	1.20353e-19
100.7	9.6995	104.95	9.39408	230.912	4.04696e-15	269.151	0.16414	267.258	1.38397e-13	307.191	4.4728e-17	106.289	7.75463	131.893	6.28064	148.609	0.38975	183.505	7.11402e-13
100.8	12.5295	105.657	9.70324	249.614	1.37083e-08	275.784	0.29633	291.151	8.95892e-08	336.789	1.51898e-09	106.96	7.95724	135.368	6.996	151.15	0.66586	195.434	1.64147e-07
100.9	13.9171	106.364	10.0035	268.316	0.000765202	282.116	0.50139	315.045	0.00163	366.388	0.000399886	107.595	8.13788	138.674	7.69471	153.561	1.0649	207.364	0.00148
101	-1.55399	107.071	10.2936	269.795	0.00152	288.153	0.79972	316.875	0.00298	368.428	0.00079036	108.194	8.29779	141.814	8.36683	155.845	1.60496	208.396	0.00279
101.1	13.4292	107.778	10.5721	272.645	0.00535	293.902	1.20901	320.408	0.00901	372.372	0.00276	108.76	8.43836	144.793	9.00423	158.005	2.29361	210.382	0.00885
101.2	16.888	108.485	10.8377	275.351	0.01614	299.371	1.74113	323.776	0.02408	376.136	0.00842	109.292	8.56108	147.616	9.60069	160.045	3.12563	212.267	0.02436
101.3	2.31385	109.192	11.0894	277.92	0.0425	304.567	2.3998	326.985	0.05746	379.726	0.02263	109.791	8.66746	150.286	10.1519	161.969	4.08298	214.052	0.05899
101.4	9.63206	109.899	11.3259	280.353	0.09903	309.496	3.17939	330.036	0.1238	383.144	0.05431	110.26	8.75904	152.808	10.6553	163.78	5.13696	215.741	0.12734
101.5	7.4628	110.606	11.5463	282.654	0.20676	314.166	4.0651	332.936	0.2432	386.396	0.11761	110.698	8.83732	155.186	11.1098	165.481	6.25189	217.336	0.24815
101.6	10.4183	111.313	11.7497	284.828	0.39141	318.584	5.03457	335.686	0.4396	389.485	0.23207	111.107	8.90375	157.423	11.516	167.075	7.38947	218.84	0.44142
101.7	8.86434	112.02	11.9353	286.877	0.67904	322.756	6.06023	338.292	0.73734	392.416	0.42114	111.488	8.9597	159.526	11.8751	168.567	8.51279	220.255	0.72413
101.8	6.78574	112.727	12.1025	288.806	1.09025	326.69	7.11223	340.757	1.15652	395.193	0.70878	111.842	9.00646	161.497	12.1896	169.96	9.5896	221.585	1.10586
101.9	12.8008	113.434	12.2507	290.618	1.63464	330.393	8.16114	343.085	1.70851	397.819	1.11503	112.169	9.04523	163.34	12.4624	171.256	10.5943	222.832	1.58561
102	4.01144	114.141	12.3796	292.317	2.30739	333.871	9.18027	345.281	2.39284	400.3	1.65149	112.472	9.0771	165.061	12.6966	172.46	11.5088	223.998	2.15116
102.1	3.31708	114.849	12.4889	293.907	3.08919	337.132	10.1473	347.347	3.19629	402.639	2.31813	112.75	9.10306	166.664	12.896	173.575	12.3225	225.086	2.78085
102.2	15.2927	115.556	12.5787	295.39	3.94917	340.183	11.0451	349.287	4.09443	404.84	3.10241	113.005	9.12401	168.152	13.064	174.604	13.0315	226.1	3.44707
102.3	4.99696	116.263	12.6489	296.771	4.84985	343.03	11.862	351.107	5.05505	406.908	3.98068	113.237	9.14073	169.529	13.2043	175.55	13.6371	227.041	4.12061
102.4	7.64961	116.97	12.6999	298.054	5.75271	345.681	12.5916	352.809	6.0424	408.847	4.92147	113.449	9.15393	170.801	13.3203	176.418	14.1447	227.912	4.77438
102.5	9.70851	117.677	12.732	299.241	6.62293	348.143	13.2319	354.398	7.02142	410.661	5.88966	113.641	9.16423	171.971	13.4153	177.211	14.5627	228.717	5.38621
102.6	2.9952	118.384	12.7457	300.338	7.43262	350.422	13.7847	355.877	7.96121	412.354	6.85074	113.813	9.17215	173.044	13.4922	177.931	14.9009	229.457	5.94025
102.7	13.1886	119.091	12.7416	301.346	8.16238	352.527	14.2545	357.251	8.83718	413.93	7.77413	113.967	9.17816	174.023	13.5537	178.583	15.1698	230.135	6.4272
102.8	3.1618	119.798	12.7207	302.271	8.80132	354.463	14.6477	358.523	9.63207	415.394	8.63547	114.104	9.18264	174.914	13.6025	179.17	15.3797	230.755	6.84363
102.9	8.50084	120.505	12.6836	303.115	9.34605	356.237	14.972	359.697	10.3359	416.749	9.41757	114.225	9.18592	175.72	13.6405	179.695	15.5407	231.318	7.19079
103	11.4647	121.212	12.6316	303.883	9.79908	357.858	15.2355	360.778	10.9451	418	10.1104	114.331	9.18827	176.445	13.6699	180.162	15.6618	231.828	7.47337
103.1	8.45032	121.919	12.5656	304.577	10.1671	359.331	15.4465	361.768	11.4612	419.151	10.7104	114.423	9.18992	177.094	13.6922	180.574	15.7511	232.287	7.69812
103.2	12.3772	122.626	12.4869	305.202	10.4594	360.664	15.6128	362.672	11.8899	420.207	11.2189	114.502	9.19104	177.671	13.7088	180.934	15.8154	232.697	7.8729
103.3	6.76331	123.333	12.3967	305.762	10.6865	361.864	15.7419	363.494	12.239	421.17	11.6413	114.569	9.19178	178.18	13.721	181.247	15.8605	233.062	8.00574
103.4	11.361	124.04	12.2964	306.259	10.8589	362.938	15.8404	364.238	12.5181	422.046	11.9854	114.624	9.19225	178.626	13.7297	181.515	15.8913	233.384	8.10439
103.5	5.68335	124.748	12.1873	306.698	10.9868	363.893	15.9143	364.908	12.7369	422.839	12.2605	114.67	9.19254	179.012	13.7358	181.742	15.9117	233.666	8.17584
103.6	2.05669	125.455	12.0707	307.082	11.0795	364.735	15.9685	365.507	12.9052	423.552	12.4763	114.706	9.1927	179.343	13.74	181.931	15.9246	233.91	8.22623
103.7	9.75112	126.162	11.9482	307.415	11.1448	365.472	16.0075	366.04	13.0322	424.191	12.6423	114.734	9.19279	179.623	13.7428	182.086	15.9325	234.12	8.26073
103.8	8.56055	126.869	11.8211	307.7	11.1895	366.111	16.0349	366.51	13.1258	424.758	12.7674	114.756	9.19283	179.857	13.7445	182.21	15.937	234.297	8.28357
103.9	13.814	127.576	11.6909	307.942	11.2191	366.659	16.0536	366.921	13.1934	425.259	12.8598	114.771	9.19285	180.049	13.7456	182.306	15.9395	234.445	8.29811
104	12.3601	128.283	11.5588	308.144	11.2379	367.123	16.0659	367.278	13.2409	425.697	12.9264	114.781	9.19286	180.202	13.7462	182.379	15.9407	234.566	8.30695
104.1	1.97527	128.99	11.4262	308.309	11.2494	367.51	16.0737	367.583	13.2734	426.077	12.9733	114.787	9.19286	180.321	13.7465	182.431	15.9412	234.663	8.31204
104.2	5.06438	129.697	11.2945	308.441	11.256	367.826	16.0785	367.842	13.2948	426.403	13.0053	114.791	9.19286	180.411	13.7467	182.466	15.9414	234.738	8.31477
104.3	10.1508	130.404	11.1649	308.544	11.2595	368.08	16.0812	368.058	13.3084	426.679	13.0265	114.792	9.19286	180.475	13.7468	182.487	15.9414	234.795	8.31612
104.4	10.547	131.111	11.0385	308.621	11.2613	368.277	16.0827	368.235	13.3167	426.909	13.0399	114.792	9.19286	180.518	13.7468	182.498	15.9414	234.836	8.3167
104.5	9.70904	131.818	10.9164	308.676	11.262	368.426	16.0834	368.376	13.3215	427.097	13.0481	114.793	9.19286	180.544	13.7468	182.502	15.9414	234.863	8.31692
104.6	5.03802	132.525	10.7996	308.713	11.2623	368.532	16.0837	368.486	13.3241	427.248	13.0528	114.798	9.19286	180.558	13.7468	182.502	15.9414	234.879	8.31698
104.7	13.5261	133.232	10.6892	308.736	11.2624	368.603	16.0838	368.569	13.3253	427.365	13.0553	114.811	9.19285	180.563	13.7468	182.503	15.9414	234.888	8.317
104.8	11.357	133.939	10.586	308.747	11.2624	368.647	16.0839	368.628	13.3259	427.453	13.0566	114.837	9.19282	180.563	13.7468	182.508	15.9414	234.891	8.317
104.9	8.99375	134.647	10.4907	308.752	11.2624	368.669	16.0839	368.668	13.3261	427.517	13.0571	114.881	9.19269	180.565	13.7468	182.52	15.9414	234.892	8.317
105	9.30358	135.354	10.404	308.752	11.2624	368.677	16.0839	368.692	13.3261	427.559	13.0573	114.945	9.19235	180.574	13.7468	182.544	15.9413	234.892	8.317
105.1	8.81309	136.061	10.3266	308.753	11.2624	368.678	16.0839	368.705	13.3262	427.585	13.0574	115.036	9.19158	180.6	13.7468	182.584	15.9411	234.896	8.317
105.2	10.8311	136.768	10.259	308.757	11.2624	368.679	16.0839	368.709	13.3262	427.598	13.0574	115.156	9.19	180.65	13.7468	182.644	15.9404	234.907	8.31698
105.3	14.9601	137.475	10.2016	308.767	11.2624	368.685	16.0839	368.71	13.3262	427.603	13.0574	115.31	9.18707	180.732	13.7467	182.728	15.9388	234.927	8.31687
105.4	3.70938	138.182	10.1548	308.787	11.2623	368.701	16.0839	368.711	13.3262	427.604	13.0574	115.502	9.18196	180.855	13.7464	182.839	15.9356	234.962	8.31653
105.5	6.89978	138.889	10.1189	308.82	11.2621	368.733	16.0839	368.715	13.3262	427.604	13.0574	115.737	9.17355	181.027	13.7458	182.981	15.9296	235.013	8.3156
105.6	5.3285	139.596	10.0942	308.87	11.2615	368.785	16.0838	368.726	13.3261	427.606	13.0574	116.019	9.16034	181.255	13.7446	183.16	15.9192	235.084	8.31348
105.7	6.43534	140.303	10.0809	308.939	11.2601	368.862	16.0836	368.749	13.3261	427.613	13.0574	116.352	9.14035	181.548	13.7424	183.377	15.9021	235.179	8.30915
105.8	10.3965	141.01	10.0792	309.031	11.2573	368.97	16.0832	368.786	13.3259	427.627	13.0573	116.741	9.11108	181.915	13.7385	183.638	15.8751	235.301	8.3011
105.9	9.3245	141.717	10.0891	309.149	11.252	369.114	16.0825	368.842	13.3254	427.649	13.0573	117.189	9.06943	182.362	13.7321	183.946	15.8344	235.454	8.28712
106	11.1319	142.424	10.1108	309.296	11.2429	369.299	16.081	368.919	13.3243	427.683	13.0572	117.701	9.01164	182.898	13.722	184.306	15.7748	235.64	8.26414
106.1	9.52955	143.131	10.1445	309.476	11.2278	369.529	16.0785	369.022	13.3221	427.729	13.0568	118.281	8.93326	183.532	13.7068	184.721	15.69	235.863	8.2281
106.2	5.31478	143.839	10.19	309.692	11.2042	369.811	16.0743	369.155	13.3179	427.791	13.0561	118.933	8.82919	184.271	13.6844	185.195	15.5724	236.126	8.17376
106.3	11.1349	144.546	10.2477	309.947	11.1685	370.149	16.0678	369.32	13.3106	427.871	13.0548	119.663	8.69367	185.124	13.6526	185.732	15.4133	236.434	8.09464
106.4	10.0798	145.253	10.3176	310.244	11.1163	370.548	16.0579	369.522	13.2987	427.97	13.0525	120.473	8.5205	186.098	13.6082	186.336	15.2023	236.788	7.98293
106.5	10.0206	145.96	10.3998	310.587	11.042	371.014	16.0433	369.765	13.2798	428.091	13.0488	121.368	8.30322	187.202	13.5479	187.011	14.9282	237.193	7.82966
106.6	6.93874	146.667	10.4944	310.979	10.9394	371.551	16.0225	370.051	13.2514	428.237	13.0429	122.353	8.03553	188.444	13.4674	187.761	14.5791	237.653	7.62497
106.7	7.41342	147.374	10.6017	311.423	10.8006	372.165	15.9936	370.385	13.2097	428.409	13.0339	123.432	7.71175	189.832	13.3618	188.59	14.1428	238.169	7.35874
106.8	5.40198	148.081	10.722	311.923	10.6172	372.86	15.9542	370.77	13.1504	428.609	13.0208	124.609	7.3275	191.373	13.2257	189.501	13.608	238.746	7.02152
106.9	11.0105	148.788	10.8555	312.481	10.3798	373.642	15.9015	371.21	13.0681	428.84	13.0021	125.888	6.8805	193.077	13.053	190.5	12.9654	239.387	6.60589
107	17.4629	149.495	11.0025	313.101	10.079	374.516	15.8321	371.709	12.9565	429.105	12.976	127.273	6.3714	194.951	12.8372	191.589	12.209	240.096	6.10815
107.1	11.402	150.202	11.1635	313.787	9.70555	375.488	15.7424	372.27	12.8082	429.404	12.9405	128.769	5.80461	197.004	12.5714	192.773	11.3377	240.876	5.53029
107.2	13.2504	150.909	11.3389	314.541	9.25163	376.561	15.6279	372.897	12.6151	429.741	12.893	130.381	5.189	199.243	12.2487	194.055	10.3576	241.729	4.88178
107.3	10.0984	151.616	11.5291	315.367	8.71186	377.741	15.4838	373.593	12.3682	430.117	12.8305	132.111	4.53814	201.677	11.8626	195.44	9.28259	242.661	4.18083
107.4	13.5877	152.323	11.7349	316.268	8.08476	379.034	15.3049	374.363	12.0584	430.536	12.7497	133.965	3.8701	204.313	11.4076	196.932	8.13581	243.673	3.45431
107.5	9.72886	153.03	11.9566	317.247	7.37415	380.445	15.0855	375.209	11.6765	430.998	12.6468	135.947	3.20649	207.16	10.8795	198.534	6.94927	244.769	2.73599
107.6	12.4286	153.738	12.1951	318.307	6.59045	381.978	14.8196	376.137	11.2142	431.506	12.5173	138.061	2.57064	210.226	10.2763	200.25	5.76236	245.953	2.06256
107.7	8.90617	154.445	12.4509	319.453	5.75142	383.638	14.5011	377.148	10.6652	432.063	12.3567	140.312	1.9853	213.519	9.59894	202.084	4.61863	247.228	1.46807
107.8	14.2464	155.152	12.7246	320.686	4.88212	385.432	14.1244	378.247	10.0258	432.67	12.1601	142.703	1.46979	217.047	8.85195	204.041	3.56134	248.598	0.97775
107.9	12.0205	155.859	13.017	322.011	4.01359	387.363	13.6839	379.438	9.29676	433.33	11.9221	145.239	1.03754	220.818	8.04406	206.124	2.628	250.065	0.60325
108	9.75931	156.566	13.3286	323.43	3.18019	389.437	13.1754	380.724	8.48384	434.045	11.6379	147.924	0.69428	224.841	7.18851	208.337	1.84523	251.634	0.341
108.1	11.4774	157.273	13.6601	324.948	2.41573	391.66	12.5957	382.109	7.59927	434.817	11.3024	150.762	0.43759	229.123	6.30298	210.685	1.22504	253.307	0.17444
108.2	16.3641	157.98	14.0119	326.566	1.74884	394.035	11.9437	383.597	6.662	435.649	10.9115	153.758	0.25799	233.673	5.40897	213.17	0.76373	255.088	0.07968
108.3	11.6522	158.687	14.3846	328.289	1.19875	396.569	11.2206	385.191	5.6975	436.542	10.462	156.916	0.14122	238.498	4.53066	215.797	0.44377	256.98	0.03202
108.4	10.0678	159.394	14.7785	330.119	0.77247	399.267	10.4306	386.894	4.73642	437.499	9.95184	160.24	0.07118	243.607	3.69312	218.57	0.23838	258.987	0.01113
108.5	15.3511	160.101	15.1937	332.061	0.46431	402.133	9.58108	388.712	3.8122	438.522	9.38118	163.735	0.03275	249.008	2.92013	221.494	0.11734	261.112	0.00329
108.6	8.03396	160.808	15.6304	334.116	0.2581	405.172	8.68314	390.646	2.95776	439.613	8.75234	167.404	0.01363	254.709	2.23181	224.57	0.05242	263.358	0.000812079
108.7	10.1372	161.515	16.0884	336.289	0.13146	408.391	7.75135	392.701	2.20153	440.774	8.07042	171.252	0.00507	260.718	1.64247	227.805	0.02104	265.729	0.000163573
108.8	10.3967	162.222	16.5674	338.583	0.06073	411.793	6.80352	394.881	1.56377	442.008	7.34355	175.283	0.00167	267.043	1.15911	231.201	0.0075	268.229	2.63015e-05
108.9	10.9169	162.929	17.0669	341	0.02517	415.384	5.85998	397.189	1.05394	443.317	6.583	177.369	0.000914495	273.693	0.78091	234.763	0.00235	269.527	9.61858e-06
109	11.2788	163.637	17.586	343.545	0.00925	419.169	4.94245	399.629	0.66978	444.703	5.80299	205.622	3.39887e-08	280.675	0.49985	236.608	0.00125	288.565	4.60505e-14
109.1	12.8895	164.344	18.1238	344.866	0.00534	423.153	4.07262	402.204	0.39863	446.168	5.0202	233.875	2.94979e-14	287.997	0.3024	261.418	2.91536e-08	307.602	5.70451e-26
109.2	11.2308	165.051	18.6789	359.245	3.57146e-06	427.342	3.2705	404.918	0.22055	447.714	4.2529	262.128	5.97793e-22	295.668	0.17195	286.228	1.27901e-14	326.639	1.82836e-41
109.3	12.4218	165.758	19.2497	373.625	2.11057e-10	431.74	2.55271	407.776	0.11254	449.344	3.51983	290.381	2.82887e-31	303.696	0.09136	311.038	1.05136e-22	345.676	1.51623e-60
109.4	11.3152	166.465	19.8342	388.004	1.10123e-15	436.352	1.93101	410.779	0.0525	451.06	2.83872	318.634	3.12593e-42	312.088	0.04506	335.849	1.61928e-32	364.714	3.25333e-83
109.5	10.5155	167.172	20.4304	402.383	5.07317e-22	441.185	1.41132	413.933	0.02219	452.863	2.22478	346.888	8.0658e-55	320.854	0.02049	360.659	4.67289e-44	383.751	1.80613e-109
109.6	3.86538	167.879	21.0357	416.762	2.06351e-29	446.241	0.9933	417.241	0.00841	454.757	1.68939	375.141	4.8598e-69	330.001	0.00853	385.469	2.52664e-57	402.788	0
109.7	7.27347	168.586	21.6473	431.142	7.41066e-38	451.528	0.67083	418.954	0.00495	456.743	1.23896	403.394	6.83744e-85	334.719	0.00531	410.279	2.55973e-72	421.825	0
109.8	12.4097	169.293	22.2621	445.521	2.34981e-47	457.05	0.43308	439.427	2.14031e-06	458.824	0.87455	431.647	2.24632e-102	397.31	2.46178e-06	435.09	4.8589e-89	440.863	0
109.9	10.4669	170	22.877	459.9	6.57856e-58	459.9	0.34172	459.9	6.71502e-11	459.9	0.72347	459.9	1.72326e-121	459.9	8.54991e-11	459.9	1.72813e-107	459.9	0
110	11.8755	170.707	23.4883
110.1	15.2017	171.414	24.0923
110.2	10.4872	172.121	24.6852
110.3	10.4223	172.828	25.263
110.4	12.3136	173.536	25.8215
110.5	11.5756	174.243	26.3568
110.6	10.0788	174.95	26.8646
110.7	6.77273	175.657	27.3411
110.8	14.4642	176.364	27.7824
110.9	12.8478	177.071	28.1848
111	11.8419	177.778	28.5448
111.1	12.6421	178.485	28.8594
111.2	14.5182	179.192	29.1258
111.3	16.3712	179.899	29.3415
111.4	12.1629	180.606	29.5045
111.5	10.722	181.313	29.6133
111.6	21.255	182.02	29.6669
111.7	12.6463	182.727	29.6645
111.8	8.0793	183.435	29.6062
111.9	11.2004	184.142	29.4924
112	13.4249	184.849	29.324
112.1	11.3219	185.556	29.1024
112.2	15.3992	186.263	28.8295
112.3	13.595	186.97	28.5074
112.4	11.813	187.677	28.139
112.5	12.4836	188.384	27.7272
112.6	11.4992	189.091	27.2754
112.7	15.4719	189.798	26.7873
112.8	11.1669	190.505	26.2665
112.9	12.365	191.212	25.717
113	12.7888	191.919	25.143
113.1	11.5362	192.627	24.5485
113.2	16.5527	193.334	23.9376
113.3	12.7219	194.041	23.3143
113.4	12.8778	194.748	22.6825
113.5	12.9672	195.455	22.046
113.6	11.8931	196.162	21.4085
113.7	14.396	196.869	20.7732
113.8	10.5369	197.576	20.1432
113.9	13.9176	198.283	19.5215
114	8.93505	198.99	18.9105
114.1	9.00432	199.697	18.3125
114.2	10.3119	200.404	17.7295
114.3	14.1866	201.111	17.1631
114.4	15.3595	201.818	16.6147
114.5	10.3545	202.526	16.0852
114.6	12.7609	203.233	15.5756
114.7	12.2363	203.94	15.0862
114.8	15.5094	204.647	14.6174
114.9	12.5306	205.354	14.1692
115	11.5435	206.061	13.7416
115.1	12.1775	206.768	13.3341
115.2	12.5558	207.475	12.9464
115.3	15.7877	208.182	12.5779
115.4	8.31931	208.889	12.2281
115.5	13.3922	209.596	11.8962
115.6	10.1396	210.303	11.5817
115.7	14.8508	211.01	11.2839
115.8	12.19	211.717	11.0024
115.9	8.53373	212.425	10.7369
116	10.3102	213.132	10.4871
116.1	14.0178	213.839	10.2532
116.2	10.1758	214.546	10.0355
116.3	11.5772	215.253	9.83482
116.4	12.1977	215.96	9.65218
116.5	11.0772	216.667	9.48913
116.6	11.4579	217.374	9.3476
116.7	11.2797	218.081	9.22996
116.8	10.7644	218.788	9.13894
116.9	12.8636	219.495	9.07756
117	10.5128	220.202	9.04905
117.1	15.6136	220.909	9.05666
117.2	12.8555	221.617	9.10348
117.3	11.8878	222.324	9.19217
117.4	10.0957	223.031	9.32474
117.5	16.8364	223.738	9.50222
117.6	10.5495	224.445	9.7244
117.7	12.5389	225.152	9.98955
117.8	11.376	225.859	10.2942
117.9	15.7086	226.566	10.6329
118	18.1835	227.273	10.9985
118.1	13.3063	227.98	11.3817
118.2	9.26019	228.687	11.7714
118.3	10.8327	229.394	12.1553
118.4	10.3553	230.101	12.5201
118.5	8.50119	230.808	12.8518
118.6	13.2757	231.516	13.1366
118.7	10.1873	232.223	13.3617
118.8	10.5928	232.93	13.5154
118.9	13.6008	233.637	13.5884
119	10.4312	234.344	13.5735
119.1	15.1687	235.051	13.4669
119.2	14.69	235.758	13.2676
119.3	15.0093	236.465	12.978
119.4	16.2871	237.172	12.6035
119.5	7.39339	237.879	12.1523
119.6	10.4345	238.586	11.6349
119.7	11.4955	239.293	11.0636
119.8	10.7466	240	10.4518
119.9	6.81404	240.707	9.8134
120	14.4892	241.415	9.16209
120.1	13.7003	242.122	8.51086
120.2	11.251	242.829	7.87146
120.3	11.3826	243.536	7.25403
120.4	11.5336	244.243	6.66687
120.5	13.2334	244.95	6.11629
120.6	13.6281	245.657	5.60664
120.7	12.6137	246.364	5.1404
120.8	9.05952	247.071	4.71837
120.9	12.9665	247.778	4.33988
121	13.3762	248.485	4.00314
121.1	10.7647	249.192	3.70544
121.2	13.1882	249.899	3.44349
121.3	16.5117	250.606	3.21365
121.4	12.2058	251.314	3.01213
121.5	11.9191	252.021	2.83522
121.6	12.835	252.728	2.67938
121.7	11.1114	253.435	2.54136
121.8	10.7996	254.142	2.41824
121.9	11.9444	254.849	2.30748
122	18.9823	255.556	2.2069
122.1	11.343	256.263	2.11468
122.2	14.5206	256.97	2.02932
122.3	13.2122	257.677	1.94961
122.4	12.1044	258.384	1.87459
122.5	12.5039	259.091	1.80352
122.6	13.6437	259.798	1.73581
122.7	10.1549	260.505	1.67102
122.8	10.2972	261.213	1.60883
122.9	12.8247	261.92	1.54898
123	11.4107	262.627	1.4913
123.1	17.3987	263.334	1.43565
123.2	13.4532	264.041	1.38193
123.3	11.9346	264.748	1.33006
123.4	12.8793	265.455	1.28
123.5	8.51367	266.162	1.2317
123.6	13.1468	266.869	1.18513
123.7	15.6597	267.576	1.14027
123.8	8.76623	268.283	1.09711
123.9	13.949	268.99	1.05563
124	11.9916	269.697	1.01583
124.1	11.0627	270.063	1.1281
124.2	9.5749	270.854	0.87633
124.3	14.9183	271.645	0.68913
124.4	12.5774	272.436	0.55587
124.5	14.5367	273.227	0.46606
124.6	17.7208	274.018	0.41022
124.7	11.4146	274.809	0.38032
124.8	13.1724	275.6	0.36996
124.9	8.92054	276.391	0.37433
125	11.2031	277.182	0.39007
125.1	12.4318	277.973	0.41501
125.2	12.4352	278.764	0.44798
125.3	12.0691	279.555	0.48857
125.4	8.82092	280.345	0.537
125.5	11.0573	281.136	0.59396
125.6	15.9147	281.927	0.66054
125.7	12.6208	282.718	0.73815
125.8	11.7368	283.509	0.82851
125.9	10.5927	284.3	0.93358
126	12.094	285.091	1.05556
126.1	12.7613	285.882	1.19685
126.2	15.3987	286.673	1.36
126.3	10.362	287.464	1.54768
126.4	9.47389	288.255	1.76262
126.5	14.1302	289.046	2.00751
126.6	13.7698	289.837	2.28493
126.7	12.4095	290.628	2.59724
126.8	9.53841	291.419	2.94645
126.9	10.6471	292.21	3.33412
127	12.232	293.001	3.76118
127.1	12.3498	293.792	4.22789
127.2	14.6853	294.583	4.73361
127.3	11.9427	295.374	5.27679
127.4	12.0303	296.165	5.8548
127.5	11.9404	296.956	6.46394
127.6	9.62754	297.747	7.09939
127.7	9.77026	298.538	7.75519
127.8	11.2618	299.329	8.42439
127.9	9.92666	300.12	9.09908
128	12.5141	300.911	9.77057
128.1	12.6536	301.702	10.4296
128.2	11.3629	302.493	11.0666
128.3	13.4364	303.284	11.6718
128.4	12.5233	304.075	12.2359
128.5	14.9117	304.866	12.7498
128.6	14.8031	305.657	13.2054
128.7	7.07152	306.448	13.5958
128.8	13.8547	307.239	13.9151
128.9	12.9146	308.03	14.1591
129	11.1177	308.821	14.3255
129.1	9.56881	309.612	14.4134
129.2	10.4165	310.403	14.424
129.3	10.4797	311.194	14.3601
129.4	14.3158	311.985	14.2263
129.5	7.96099	312.776	14.0285
129.6	8.11974	313.567	13.774
129.7	7.65471	314.358	13.4713
129.8	11.2947	315.149	13.1294
129.9	7.94989	315.94	12.7579
130	8.85626	316.731	12.3666
130.1	10.01	317.522	11.965
130.2	14.2409	318.313	11.5624
130.3	9.73436	319.104	11.1675
130.4	10.803	319.895	10.788
130.5	11.5706	320.686	10.4307
130.6	13.6458	321.477	10.1017
130.7	8.43486	322.268	9.80547
130.8	15.1799	323.059	9.54576
130.9	9.30057	323.85	9.32508
131	11.2218	324.641	9.14498
131.1	8.4342	325.432	9.00607
131.2	10.096	326.223	8.90818
131.3	10.317	327.014	8.85046
131.4	9.59144	327.805	8.83153
131.5	12.9185	328.596	8.8496
131.6	14.1009	329.387	8.9026
131.7	9.84821	330.178	8.98831
131.8	15.8633	330.969	9.10447
131.9	13.5293	331.76	9.24883
132	14.6366	332.551	9.4193
132.1	7.91418	333.342	9.61394
132.2	8.23223	334.133	9.83103
132.3	12.5066	334.924	10.0691
132.4	15.2592	335.715	10.327
132.5	11.1813	336.506	10.6037
132.6	10.8224	337.297	10.8986
132.7	14.0003	338.088	11.2113
132.8	12.6382	338.879	11.5414
132.9	11.9395	339.67	11.8892
133	9.11593	340.461	12.2545
133.1	11.0673	341.252	12.6378
133.2	8.19643	342.043	13.0394
133.3	11.4402	342.834	13.4595
133.4	14.58	343.625	13.8987
133.5	12.832	344.416	14.3573
133.6	8.37678	345.207	14.8354
133.7	11.7971	345.998	15.3332
133.8	9.80236	346.789	15.8507
133.9	11.493	347.58	16.3875
134	6.17481	348.371	16.9432
134.1	13.4521	349.162	17.517
134.2	6.87772	349.953	18.1078
134.3	13.8127	350.744	18.7141
134.4	14.2563	351.535	19.3341
134.5	11.6023	352.325	19.9658
134.6	12.5693	353.116	20.6066
134.8	10.5089	353.907	21.2536
135	13.9567	354.698	21.9036
135.2	11.9615	355.489	22.5531
135.3	14.0849	356.28	23.1982
135.4	1.23595	357.071	23.8348
135.5	14.5836	357.862	24.4585
135.6	0.07926	358.653	25.0648
135.7	10.7435	359.444	25.649
135.8	17.8317	360.235	26.2066
135.9	11.143	361.026	26.7328
136	8.22636	361.817	27.2231
136.1	13.9286	362.608	27.6731
136.2	16.8468	363.399	28.0787
136.3	10.0093	364.19	28.436
136.4	12.7395	364.981	28.7417
136.5	7.52844	365.772	28.9927
136.6	12.3267	366.563	29.1865
136.7	5.24795	367.354	29.3211
136.8	13.5973	368.145	29.3953
136.9	6.48418	368.936	29.4083
137	9.94012	369.727	29.36
137.1	8.98632	370.518	29.2508
137.2	16.1768	371.309	29.0818
137.3	7.65764	372.1	28.855
137.4	15.6878	372.891	28.5724
137.5	9.20154	373.682	28.237
137.6	8.70378	374.473	27.852
137.7	11.6079	375.264	27.4212
137.8	8.69805	376.055	26.9486
137.9	11.6238	376.846	26.4386
138	10.2005	377.637	25.8957
138.1	11.4081	378.428	25.3248
138.2	8.64667	379.219	24.7305
138.3	8.46876	380.01	24.1177
138.4	7.9051	380.801	23.4911
138.5	13.1149	381.592	22.8553
138.6	6.64545	382.383	22.2148
138.7	9.64778	383.174	21.5737
138.8	6.78429	383.965	20.9361
138.9	10.0022	384.756	20.3056
139	10.0229	385.547	19.6855
139.1	10.8501	386.338	19.079
139.2	9.81788	387.129	18.4888
139.3	8.49443	387.92	17.9173
139.4	12.4952	388.711	17.3665
139.5	12.3656	389.502	16.8384
139.6	10.1626	390.293	16.3343
139.7	10.6485	391.084	15.8557
139.8	11.1963	391.875	15.4034
139.9	9.43742	392.666	14.9785
140	12.4134	393.457	14.5815
140.1	9.51931	394.248	14.213
140.2	12.7752	395.039	13.8734
140.3	7.50751	395.83	13.5629
140.4	8.25909	396.621	13.2818
140.5	14.6724	397.412	13.0303
140.6	11.1156	398.203	12.8084
140.7	9.03106	398.994	12.6161
140.8	12.3702	399.785	12.4536
140.9	9.73498	400.576	12.3207
141	7.08987	401.367	12.2174
141.1	8.75013	402.158	12.1434
141.2	9.44307	402.949	12.0986
141.3	12.182	403.74	12.0826
141.4	11.474	404.531	12.095
141.5	13.755	405.322	12.1352
141.6	3.96152	406.113	12.2025
141.7	8.31518	406.904	12.2959
141.8	12.5303	407.695	12.4144
141.9	10.8745	408.486	12.5567
142	7.7448	409.277	12.7213
142.1	13.256	410.068	12.9064
142.2	8.78089	410.859	13.1099
142.3	9.06873	411.65	13.3297
142.4	9.20802	412.441	13.5631
142.5	5.41176	413.232	13.8076
142.6	9.09754	414.023	14.0601
142.7	7.72813	414.814	14.3175
142.8	12.0426	415.605	14.5764
142.9	9.71095	416.396	14.8333
143	6.68445	417.187	15.0847
143.1	4.88206	417.978	15.3269
143.2	6.59333	418.769	15.5562
143.3	12.0015	419.56	15.769
143.4	9.99748	420.351	15.9617
143.5	7.59476	421.142	16.1308
143.6	9.33893	421.933	16.2732
143.7	8.65427	422.724	16.3857
143.8	7.53456	423.515	16.4656
143.9	7.4028	424.305	16.5105
144	12.8097	425.096	16.5184
144.1	11.459	425.887	16.4875
144.2	12.5133	426.678	16.4166
144.3	6.8095	427.469	16.3049
144.4	14.5879	428.26	16.1521
144.5	11.6308	429.051	15.9583
144.6	8.8041	429.842	15.7242
144.7	9.09966	430.633	15.4507
144.8	9.04365	431.424	15.1393
144.9	10.1623	432.215	14.792
145	8.97518	433.006	14.4109
145.1	7.71643	433.797	13.9988
145.2	11.7765	434.588	13.5584
145.3	6.29197	435.379	13.0929
145.4	11.4073	436.17	12.6057
145.5	9.51733	436.961	12.1002
145.6	7.13078	437.752	11.58
145.7	7.00976	438.543	11.0487
145.8	14.2654	439.334	10.5099
145.9	6.98993	440.125	9.96707
146	10.9768	440.916	9.42371
146.1	8.95253	441.707	8.88305
146.2	9.90321	442.498	8.34818
146.3	10.5505	443.289	7.82197
146.4	5.04434	444.08	7.30702
146.5	6.37811	444.871	6.80572
146.6	9.75431	445.662	6.32012
146.7	12.2584	446.453	5.85204
146.8	13.2	447.244	5.40295
146.9	10.5805	448.035	4.97409
147	12.631	448.826	4.56638
147.1	11.0363	449.617	4.18047
147.2	8.1082	450.408	3.81676
147.3	11.0341	451.199	3.47542
147.4	10.1393	451.99	3.15638
147.5	11.4361	452.781	2.85938
147.6	12.5007	453.572	2.58398
147.7	10.3129	454.363	2.32958
147.8	9.33808	455.154	2.09546
147.9	11.7751	455.945	1.88079
148	9.79692	456.736	1.68465
148.1	9.39997	457.527	1.50606
148.2	11.4354	458.318	1.34399
148.3	8.19917	459.109	1.19739
148.4	9.55396	459.9	1.06519
148.5	10.6906
148.6	10.8207
148.7	8.82333
148.8	10.8927
148.9	12.6043
149	15.6568
149.1	14.5107
149.2	11.5093
149.3	8.51438
149.4	8.28364
149.5	8.97991
149.6	14.0714
149.7	13.1858
149.8	11.513
149.9	9.73294
150	10.7111
150.1	8.78623
150.2	9.34846
150.3	7.4786
150.4	11.685
150.5	9.36347
150.6	15.259
150.7	7.98981
150.8	6.16207
150.9	12.1478
151	15.1714
151.1	11.7323
151.2	11.363
151.3	9.5938
151.4	8.96847
151.5	11.9222
151.6	12.9971
151.7	14.513
151.8	13.4987
151.9	9.50062
152	13.5996
152.1	12.201
152.2	9.92962
152.3	11.4222
152.4	12.8018
152.5	8.72203
152.6	14.662
152.7	13.0898
152.8	12.2924
152.9	13.4264
153	11.1583
153.1	10.6932
153.2	7.80415
153.3	19.0938
153.4	12.5111
153.5	13.7344
153.6	14.3651
153.7	10.99
153.8	13.1723
153.9	11.725
154	8.8645
154.1	13.6807
154.2	11.675
154.3	13.4672
154.4	13.7494
154.5	14.0886
154.6	11.323
154.7	10.1154
154.8	10.1222
154.9	17.0481
155	12.9714
155.1	12.1635
155.2	11.491
155.3	11.0952
155.4	13.9262
155.5	13.9651
155.6	15.7556
155.7	13.1491
155.8	13.8301
155.9	9.82902
156	15.686
156.1	14.5201
156.2	16.2289
156.3	10.5201
156.4	9.27111
156.5	15.704
156.6	12.9481
156.7	14.4336
156.8	15.0541
156.9	15.563
157	9.6853
157.1	16.39
157.2	9.34576
157.3	17.0935
157.4	14.455
157.5	14.6888
157.6	13.4869
157.7	13.1016
157.8	14.2733
157.9	16.2356
158	18.176
158.1	17.1
158.2	10.1056
158.3	14.334
158.4	12.1026
158.5	12.9147
158.6	15.8478
158.7	15.3301
158.8	9.49665
158.9	15.4307
159	13.0833
159.1	14.6213
159.2	14.5118
159.3	17.6214
159.4	15.1347
159.5	14.324
159.6	16.936
159.7	16.8091
159.8	14.641
159.9	18.4506
160	12.5884
160.1	17.1142
160.2	16.7556
160.3	17.7462
160.4	16.6028
160.5	15.8773
160.6	16.6175
160.7	15.134
160.8	20.9528
160.9	16.5561
161	17.9769
161.1	16.0159
161.2	16.5309
161.3	17.0228
161.4	16.4942
161.5	12.6238
161.6	15.3943
161.7	13.9908
161.8	17.2961
161.9	13.0155
162	17.6437
162.1	15.8697
162.2	14.2456
162.3	12.976
162.4	20.62
162.5	12.3283
162.6	13.7996
162.7	18.0712
162.8	16.8365
162.9	16.1951
163	16.6828
163.1	18.0562
163.2	16.642
163.3	15.504
163.4	18.0495
163.5	19.9728
163.6	16.5231
163.7	14.1392
163.8	18.348
163.9	17.8626
164	21.346
164.1	17.5383
164.2	15.7164
164.3	20.2247
164.4	19.34
164.5	19.6793
164.6	19.6236
164.7	20.5579
164.8	18.8167
164.9	18.3307
165	19.2065
165.1	19.2684
165.2	19.8802
165.3	21.5991
165.4	22.3194
165.5	21.8409
165.6	18.7595
165.7	16.1569
165.8	19.4395
165.9	18.4385
166	16.5269
166.1	18.3309
166.2	19.5702
166.3	17.342
166.4	26.4888
166.5	18.8228
166.6	23.7456
166.7	20.6642
166.8	20.3461
166.9	19.128
167	25.0227
167.1	19.4898
167.2	20.7932
167.3	21.811
167.4	22.431
167.5	22.333
167.6	21.8025
167.7	20.0795
167.8	20.7197
167.9	23.977
168	19.6334
168.1	19.6591
168.2	18.7579
168.3	23.1714
168.4	20.6761
168.5	19.9453
168.6	21.3487
168.7	27.6607
168.8	21.432
168.9	21.9386
169	27.4661
169.1	20.8282
169.2	26.2947
169.3	21.4212
169.4	25.3352
169.5	22.834
169.6	24.1121
169.7	22.553
169.8	21.5497
169.9	20.2787
170	17.9851
170.1	22.3595
170.2	23.6258
170.3	22.6774
170.4	25.4009
170.5	24.0981
170.6	23.3119
170.7	25.7226
170.8	20.9579
170.9	24.8161
171	26.6362
171.1	23.8504
171.2	26.9426
171.3	23.0811
171.4	24.128
171.5	26.3314
171.6	25.9152
171.7	24.1273
171.8	23.7569
171.9	25.8278
172	23.7572
172.1	24.0966
172.2	24.0409
172.3	24.9752
172.4	23.234
172.5	22.748
172.6	23.6238
172.7	23.6856
172.8	24.2975
172.9	26.0163
173	26.7366
173.1	26.2582
173.2	23.1767
173.3	20.5742
173.4	23.8568
173.5	22.8558
173.6	20.9442
173.7	22.7482
173.8	23.9875
173.9	21.7592
174	30.9061
174.1	23.2401
174.2	28.1629
174.3	25.0814
174.4	24.7634
174.5	23.5453
174.6	29.4399
174.7	23.907
174.8	25.2104
174.9	26.2283
175	26.8483
175.1	26.7503
175.2	26.2197
175.3	24.4967
175.4	25.1369
175.5	28.3943
175.6	24.0506
175.7	24.0764
175.8	23.1751
175.9	27.5887
176	25.0934
176.1	24.3625
176.2	25.7659
176.3	32.078
176.4	25.8493
176.5	26.3559
176.6	31.8834
176.7	25.2454
176.8	30.7119
176.9	25.8385
177	29.7524
177.1	27.2513
177.2	28.5294
177.3	26.9703
177.4	25.9669
177.5	24.696
177.6	22.4024
177.7	26.7768
177.8	28.0431
177.9	27.0946
178	29.8182
178.1	28.5154
178.2	27.7292
178.3	30.1399
178.4	25.3752
178.5	29.2334
178.6	31.0534
178.7	28.2677
178.8	31.3598
178.9	27.4983
179	28.5452
179.1	30.7486
179.2	30.3325
179.3	28.5446
179.4	28.1742
179.5	30.245
179.6	28.1745
179.7	28.5138
179.8	28.4581
179.9	29.3924
180	27.6512
180.1	27.1653
181.2	30.1982
181.3	34.5399
181.4	39.3524
181.5	23.1405
181.6	30.2757
181.7	40.8427
181.8	35.6625
181.9	38.0193
182	30.9352
182.1	29.8344
182.2	35.4196
182.3	30.2224
182.4	29.4827
182.5	29.8778
182.6	37.5619
182.7	37.1443
182.8	30.8899
182.9	24.1807
183	35.6736
183.1	21.8657
183.2	29.8775
183.3	35.441
183.4	27.7089
183.5	29.8346
183.6	31.778
183.7	24.9148
183.8	34.7305
183.9	29.315
184	23.4989
184.1	32.7751
184.2	28.8608
184.3	22.3803
184.4	32.0809
184.5	25.318
184.6	31.4227
184.7	34.6615
184.8	22.0074
184.9	30.1815
185	31.0251
185.1	25.5594
185.2	30.3475
185.3	33.8793
185.4	27.4543
185.5	33.701
185.6	27.8504
185.7	25.5315
185.8	29.8803
185.9	27.715
186	24.5852
186.1	28.1499
186.2	30.0061
186.3	30.0433
186.4	24.8543
186.5	28.3511
186.6	29.9537
186.7	23.6891
186.8	26.888
186.9	32.5692
187	26.7261
187.1	26.8958
187.2	31.2293
187.3	29.0844
187.4	26.9863
187.5	29.039
187.6	27.3014
187.7	28.0245
187.8	27.736
187.9	28.4718
188	26.9309
188.1	24.6291
188.2	25.4529
188.3	30.3351
188.4	25.182
188.5	29.16
188.6	28.2773
188.7	24.2638
188.8	29.3937
188.9	30.4607
189	26.587
189.1	33.069
189.2	30.6405
189.3	26.1517
189.4	30.5349
189.5	26.0123
189.6	26.5584
189.7	26.6635
189.8	25.2668
189.9	32.2468
190	27.8172
190.1	24.3093
190.2	25.3473
190.3	27.7529
190.4	25.8952
190.5	27.7877
190.6	23.3879
190.7	26.9788
190.8	27.7051
190.9	27.0003
191	26.9352
191.1	25.2076
191.2	23.3535
191.3	29.7048
191.4	25.0433
191.5	26.0527
191.6	22.8058
191.7	22.5781
191.8	24.0474
191.9	29.2569
192	25.6925
192.1	20.3358
192.2	28.2559
192.3	22.9325
192.4	23.033
192.5	30.7262
192.6	23.2006
192.7	25.0605
192.8	28.5433
192.9	21.805
193	26.1968
193.1	25.7904
193.2	24.1379
193.3	27.7351
193.4	29.038
193.5	19.4994
193.6	30.4727
193.7	23.5546
193.8	22.441
193.9	25.9699
194	23.5284
194.1	21.8734
194.2	21.7497
194.3	18.3951
194.4	20.2224
194.5	24.505
194.6	22.1194
194.7	24.8602
194.8	19.0306
194.9	26.2293
195	21.5062
195.1	23.2279
195.2	21.7281
195.3	20.88
195.4	21.3163
195.5	19.9035
195.6	23.5623
195.7	22.8656
195.8	18.8916
195.9	21.9678
196	20.0542
196.1	18.2192
196.2	20.3633
196.3	20.7146
196.4	25.8608
196.5	20.9433
196.6	21.7916
196.7	17.3164
196.8	23.8344
196.9	18.1189
197	22.7187
197.1	19.9845
197.2	17.7392
197.3	16.4901
197.4	19.7903
197.5	16.7518
197.6	22.5695
197.7	20.0234
197.8	21.7973
197.9	23.8838
198	22.3916
198.1	15.8242
198.2	21.4385
198.3	16.9059
198.4	16.1252
198.5	21.069
198.6	22.3244
198.7	17.3321
198.8	17.2641
198.9	16.1668
199	21.5385
199.1	19.4693
199.2	14.3601
199.3	17.6924
199.4	14.6939
199.5	16.9914
199.6	20.9554
199.7	17.4245
199.8	18.8864
199.9	12.7263
200	14.1717
200.1	16.4063
200.2	14.9697
200.3	20.5101
200.4	16.9653
200.5	21.4903
200.6	14.5088
200.7	16.2145
200.8	15.1815
200.9	15.5709
201	18.0193
201.1	15.0946
201.2	16.4752
201.3	20.56
201.4	19.0942
201.5	17.3201
201.6	14.5186
201.7	15.1266
201.8	15.4957
201.9	13.2233
202	17.5098
202.1	20.8217
202.2	14.4319
202.3	15.8712
202.4	13.1245
202.5	16.2747
202.6	15.8709
202.7	13.1986
202.8	15.1362
202.9	10.2591
203	19.5489
203.1	15.0993
203.2	13.7669
203.3	15.7097
203.4	11.367
203.5	15.7761
203.6	14.4166
203.7	13.4473
203.8	17.7722
203.9	17.2893
204	14.6998
204.1	14.7747
204.2	12.6437
204.3	15.2167
204.4	15.6029
204.5	18.2131
204.6	19.6269
204.7	14.8827
204.8	11.9371
204.9	18.609
205	15.9462
205.1	14.5223
205.2	13.8969
205.3	16.8384
205.4	19.4384
205.5	14.5711
205.6	15.1768
205.7	14.7763
205.8	13.4258
205.9	18.6734
206	14.8327
206.1	17.6616
206.2	17.8829
206.3	13.6806
206.4	3.85444
206.5	16.9611
206.6	12.9047
206.7	13.2308
206.8	13.4614
206.9	12.3654
207	16.9657
207.1	8.52356
207.2	14.1693
207.3	14.7243
207.4	11.9422
207.5	12.0877
207.6	18.228
207.7	10.8578
207.8	12.1503
207.9	12.0388
208	12.7475
208.1	12.1473
208.2	15.3506
208.3	7.80595
208.4	11.7913
208.5	11.6037
208.6	14.1255
208.7	17.206
208.8	13.1111
208.9	11.3215
209	10.5785
209.1	11.2081
209.2	11.6062
209.3	12.4985
209.4	9.75162
209.5	16.0897
209.6	12.3355
209.7	13.4384
209.8	9.78833
209.9	9.23919
210	12.1868
210.1	10.368
210.2	13.7809
210.3	10.7105
210.4	8.05148
210.5	11.7129
210.6	10.9944
210.7	12.5822
210.8	12.1973
210.9	12.5882
211	10.7049
211.1	12.7211
211.2	14.4519
211.3	10.7962
211.4	11.6787
211.5	10.8011
211.6	15.0141
211.7	16.1593
211.8	12.0764
211.9	6.58931
212	12.3159
212.1	8.82606
212.2	8.70947
212.3	7.14887
212.4	12.7515
212.5	8.522
212.6	12.4257
212.7	12.7911
212.8	9.90424
212.9	11.1579
213	10.2892
213.1	9.28212
213.2	9.11235
213.3	9.24456
213.4	3.82108
213.5	8.95473
213.6	8.20406
213.7	11.3177
213.8	15.1251
213.9	12.3865
214	8.79215
214.1	13.7297
214.2	15.4736
214.3	12.1433
214.4	12.027
214.5	6.14295
214.6	10.1259
214.7	9.48865
214.8	10.044
214.9	8.24934
215	11.4128
215.1	12.7765
215.2	8.97709
215.3	3.2883
215.4	8.9772
215.5	4.45745
215.6	6.87489
215.7	7.52913
215.8	5.38681
215.9	7.73147
216	4.58341
216.1	8.16372
216.2	10.7639
216.3	8.9574
216.4	9.06626
216.5	10.3417
216.6	13.9874
216.7	10.232
216.8	10.3137
216.9	8.8358
217	7.12283
217.1	8.36744
217.2	10.3465
217.3	8.4488
217.4	13.3921
217.5	9.25602
217.6	7.85595
217.7	10.6864
217.8	7.40527
217.9	7.3198
218	8.4915
218.1	9.6658
218.2	12.427
218.3	5.87535
218.4	12.8277
218.5	6.67885
218.6	8.22289
218.7	9.54846
218.8	6.82727
218.9	6.37162
219	10.4267
219.1	10.107
219.2	7.82128
219.3	7.22803
219.4	13.6504
219.5	7.95564
219.6	10.7067
219.7	8.53482
219.8	5.5056
219.9	10.5978
220	7.66764
220.1	10.8657
220.2	7.10236
220.3	8.79304
220.4	10.2884
220.5	11.6228
220.6	10.9811
220.7	11.4728
220.8	9.24302
220.9	11.5255
221	10.6512
221.1	12.0842
221.2	6.2418
221.3	11.5241
221.4	8.81086
221.5	11.7049
221.6	10.5538
221.7	8.40907
221.8	8.57514
221.9	15.067
222	9.43135
222.1	10.3099
222.2	9.22662
222.3	9.59884
222.4	3.19703
222.5	8.4284
222.6	6.48833
222.7	14.2351
222.8	11.8892
222.9	12.1555
223	8.27271
223.1	15.7347
223.2	5.56276
223.3	11.6171
223.4	6.38501
223.5	11.4031
223.6	15.4518
223.7	9.04621
223.8	10.0714
223.9	3.79328
224	14.4991
224.1	2.53031
224.2	11.1119
224.3	4.24986
224.4	13.275
224.5	9.61905
224.6	14.839
224.7	8.93488
224.9	10.3714
225.1	10.6828
225.3	10.2904
225.4	12.0285
225.5	8.71717
225.6	14.7607
225.7	7.03271
225.8	15.1444
225.9	6.06134
226	12.2311
226.1	9.97809
226.2	12.1998
226.3	8.92449
226.4	13.0092
226.5	11.3561
226.6	6.827
226.7	13.489
226.8	5.94891
226.9	11.7984
227	8.75066
227.1	14.0324
227.2	8.82063
227.3	17.7236
227.4	14.7134
227.5	14.6787
227.6	11.6416
227.7	15.263
227.8	12.1955
227.9	10.2335
228	11.5022
228.1	12.7754
228.2	8.2059
228.3	12.8242
228.4	11.908
228.5	10.2192
228.6	9.50245
228.7	12.0677
228.8	10.5186
228.9	10.5978
229	10.4568
229.1	10.1392
229.2	12.1512
229.3	11.6507
229.4	15.1971
229.5	15.3476
229.6	7.22312
229.7	10.8017
229.8	10.5468
229.9	15.0488
230	7.82411
230.1	9.32882
230.2	11.3492
230.3	15.1763
230.4	11.2622
230.5	11.2577
230.6	10.6934
230.7	14.6039
230.8	16.1273
230.9	8.28975
231	13.6457
231.1	10.9308
231.2	11.9211
231.3	10.4725
231.4	14.7801
231.5	10.4567
231.6	12.0426
231.7	10.7446
231.8	15.7511
231.9	17.2336
232	11.977
232.1	15.8944
232.2	11.4254
232.3	10.9238
232.4	16.7437
232.5	15.8414
232.6	14.0943
232.7	15.7414
232.8	12.7543
232.9	7.94818
233	13.2315
233.1	15.0268
233.2	13.0895
233.3	11.0558
233.4	12.8294
233.5	10.9328
233.6	9.7041
233.7	14.7162
233.8	13.4523
233.9	12.0963
234	10.8163
234.1	12.6217
234.2	12.0015
234.3	10.7164
234.4	14.9815
234.5	16.2657
234.6	14.2413
234.7	15.6751
234.8	14.9077
234.9	12.5088
235	18.1066
235.1	17.3164
235.2	12.6973
235.3	14.8176
235.4	17.4829
235.5	13.2438
235.6	14.2587
235.7	15.7111
235.8	14.7851
235.9	12.7819
236	13.7174
236.1	14.5127
236.2	12.3855
236.3	11.7698
236.4	8.03689
236.5	10.6408
236.6	10.9856
236.7	8.98144
236.8	8.44256
236.9	9.30823
237	9.11889
237.1	6.71077
237.2	15.1661
237.3	9.72191
237.4	10.8666
237.5	15.9466
237.6	10.0341
237.7	12.8879
237.8	13.5742
237.9	14.2124
238	11.6015
238.1	9.47073
238.2	12.0793
238.3	13.5915
238.4	11.6311
238.5	10.6524
238.6	11.185
238.7	12.7032
238.8	10.513
238.9	10.8566
239	19.0728
239.1	10.1095
239.2	10.0829
239.3	13.1978
239.4	9.66255
239.5	11.3857
239.6	9.33645
239.7	9.90018
239.8	14.4382
239.9	12.2086
240	14.4847
240.1	14.2032
240.2	7.7459
240.3	13.4834
240.4	15.8362
240.5	9.80228
240.6	9.70435
240.7	9.54832
240.8	3.97364
240.9	10.7555
241	13.2583
241.1	9.62535
241.2	12.7613
241.3	13.0828
241.4	4.36072
241.5	9.95553
241.6	8.94638
241.7	12.1196
241.8	9.66734
241.9	12.3823
242	8.28737
242.1	15.3559
242.2	13.0385
242.3	13.4606
242.4	4.7373
242.5	14.606
242.6	11.8326
242.7	10.4172
242.8	12.6557
242.9	8.67575
243	7.16704
243.1	12.8694
243.2	7.58873
243.4	8.98891
243.5	8.1031
243.6	8.07576
243.7	9.90279
243.8	1.11908
243.9	12.5211
244	1.58814
244.1	8.543
244.2	10.775
244.3	7.38332
244.4	1.88008
244.5	11.378
244.6	6.17669
244.7	9.17975
244.8	0.76587
244.9	5.03939
245	3.74357
245.1	9.71592
245.2	6.86626
245.3	0.97017
245.4	4.03328
245.5	2.12679
245.6	6.57092
245.7	3.42803
245.8	1.54529
245.9	6.92369
246	3.95112
246.1	3.36692
246.2	5.55419
246.3	-3.54423
246.4	4.28017
246.5	-6.86665
246.6	5.1823
246.7	4.94704
246.8	2.03573
246.9	0.96011
247	-8.27916
247.1	-2.47187
247.2	-0.06121
247.3	1.57962
247.4	-1.04566
247.5	-1.01485
247.6	7.16603
247.7	2.68504
247.8	1.76521
247.9	1.91372
248	-2.56732
248.1	0.86633
248.2	-4.29391
248.3	-0.48384
248.4	10.516
248.5	3.53684
248.6	0.73922
248.7	7.4371
248.8	1.26645
248.9	2.99476
249	7.25773
249.1	6.26198
249.2	2.62758
249.3	5.48756
249.4	0.16384
249.5	4.125
249.6	3.08117
249.7	8.48884
249.8	5.26143
249.9	0.36114
250	8.19598
250.1	4.50994
250.2	4.97942
250.3	2.24386
250.4	3.04733
250.5	5.88646
250.6	3.9772
250.7	7.96767
250.8	2.64808
250.9	-4.00722
251	-1.24003
251.1	3.65495
251.2	1.63091
251.3	2.57878
251.4	4.38227
251.5	4.25992
251.6	-2.76821
251.7	0.13862
251.8	7.39567
251.9	0.95135
252	4.48034
252.1	7.38682
252.2	3.97371
252.3	4.32851
252.4	3.4195
252.5	7.11719
252.6	6.68101
252.7	8.18363
252.8	3.88195
252.9	0.4577
253	4.49955
253.1	2.82767
253.2	0.18607
253.3	6.35054
253.4	3.42769
253.5	6.391
253.6	6.71515
253.7	-2.55444
253.8	3.71673
253.9	5.01459
254	-1.36794
254.1	4.5141
254.2	3.01452
254.3	8.04332
254.4	0.40612
254.5	4.45958
254.6	4.20736
254.7	1.25523
254.8	4.48082
254.9	-1.50487
255	0.7305
255.1	7.77116
255.2	-0.53751
255.3	3.46157
255.4	0.17921
255.5	2.08448
255.6	0.94694
255.7	-7.74167
255.8	2.94992
255.9	3.62123
256	9.31051
256.1	5.63729
256.2	3.104
256.3	-1.91538
256.4	2.65015
256.5	0.36817
256.6	1.07197
256.7	1.36495
256.8	0.01987
256.9	-2.03255
257	5.14476
257.1	4.38702
257.2	0.89772
257.3	-2.60511
257.4	4.927
257.5	-0.46754
257.6	2.17656
257.7	2.35546
257.8	1.6701
257.9	0.56629
258	-0.48464
258.1	2.57931
258.2	2.68476
258.3	1.93176
258.4	2.99494
258.5	4.2671
258.6	-0.56108
258.7	2.73501
258.8	-0.57295
258.9	2.21091
259	-0.58313
259.1	2.18221
259.2	4.93113
259.3	-2.07565
259.4	3.11962
259.5	-2.35591
259.6	-1.11771
259.7	0.98647
259.8	1.78272
259.9	3.169
260	-1.92741
260.1	2.72873
260.2	3.18516
260.3	2.95667
260.4	-4.26487
260.5	4.75308
260.6	2.88533
260.7	-1.04947
260.8	3.07226
260.9	0.30844
261	-1.00384
261.1	-0.26104
261.2	5.28891
261.3	-1.04037
261.4	-0.25266
261.5	-0.06558
261.6	-1.86839
261.7	1.47504
261.8	3.26583
261.9	-1.08641
262	1.49172
262.1	0.90013
262.2	-5.49614
262.3	0.24302
262.4	5.81114
262.5	-2.1695
262.6	-0.36664
262.7	-3.63141
262.8	-3.21225
262.9	2.48668
263	-4.6458
263.1	0.51739
263.2	1.20005
263.3	-2.15077
263.4	2.39494
263.5	-1.66505
263.6	-0.04965
263.7	6.17834
263.8	1.81151
263.9	6.56372
264	1.11437
264.1	-1.19324
264.2	-1.55686
264.3	1.86213
264.4	1.55361
264.5	1.21047
264.6	-2.56702
264.7	3.26111
264.8	-3.82627
264.9	-0.61397
265	6.53502
265.1	5.68275
265.2	-1.48919
265.3	0.19743
265.4	-1.08626
265.5	-1.23441
265.6	2.0533
265.7	-0.79726
265.8	3.703
265.9	-2.20924
266	-0.25932
266.1	2.08806
266.2	1.8045
266.3	0.42803
266.4	6.53013
266.5	-2.87619
266.6	1.50026
266.7	0.15459
266.8	-1.1707
266.9	0.60552
267	-1.21315
267.1	7.20944
267.2	6.34508
267.3	1.26619
267.4	0.24125
267.5	1.32305
267.6	5.44751
267.7	8.05192
267.8	-1.29757
267.9	6.54421
268	4.71461
268.1	-2.30005
268.2	5.13972
268.3	5.26442
268.4	8.10846
268.5	16.7801
268.6	6.84672
268.7	15.6289
268.8	13.9252
268.9	0.57879
269	7.21575
276.9	-3.35829
277	2.37676
277.1	0.70729
277.2	3.81824
277.3	2.58582
277.4	3.45227
277.5	-0.60779
277.6	7.44427
277.7	3.10155
277.8	0.70874
277.9	5.5638
278	0.47879
278.1	1.75088
278.2	3.42062
278.3	3.15362
278.4	7.11546
278.5	7.24225
278.6	1.89585
278.7	1.75049
278.8	2.96506
278.9	3.99446
279	4.57172
279.1	4.6101
279.2	4.1657
279.3	3.55039
279.4	1.03237
279.5	5.30907
279.6	1.18206
279.7	-3.19902
279.8	1.12411
279.9	1.93961
280	4.32372
280.1	4.85035
280.2	-1.23599
280.3	3.83495
280.4	0.40403
280.5	2.22815
280.6	6.53005
280.7	7.18657
280.8	7.98848
280.9	8.98706
281	1.73929
281.1	6.25468
281.2	4.2595
281.3	9.63749
281.4	3.22429
281.5	3.05491
281.6	4.64481
281.7	4.99914
281.8	6.85835
281.9	7.57651
282	4.94908
282.1	7.21132
282.2	3.51593
282.3	1.35984
282.4	2.61259
282.5	0.36635
282.6	7.14731
282.7	3.11506
282.8	7.98115
282.9	6.75119
283	-2.22617
283.1	5.42897
283.2	4.3085
283.3	1.56513
283.4	5.07445
283.5	2.65207
283.6	-1.39935
283.7	1.97608
283.8	1.24698
283.9	0.78194
284	4.59594
284.1	0.67108
284.2	1.21419
284.3	3.66903
284.4	2.22152
284.5	2.83991
284.6	-0.92812
284.7	-0.20962
284.8	-0.77413
284.9	0.91397
285	4.38829
285.1	5.36663
285.2	3.40316
285.3	4.75427
285.4	4.77531
285.5	4.09951
285.6	3.18474
285.7	5.78897
285.8	-3.37919
285.9	2.34179
286	2.85871
286.1	1.65985
286.2	1.20735
286.3	0.36235
286.4	7.45671
286.5	3.66381
286.6	2.41952
286.7	2.60456
286.8	2.6467
286.9	-0.12547
287	0.54448
287.1	0.0751
287.2	-6.09607
287.3	-5.90588
287.4	0.35743
287.5	-2.45534
287.6	-3.04427
287.7	-2.91392
287.8	-4.77228
287.9	-8.63433
288	-3.44352
288.1	-2.22262
288.2	-3.09709
288.3	-3.21429
288.4	5.43269
288.5	-0.47339
288.6	-1.92119
288.7	0.46599
288.8	-2.48655
288.9	7.00301
289	-0.65709
289.1	-1.28127
289.2	-1.08515
289.3	1.23663
289.4	5.83505
289.5	1.38137
289.6	3.07428
289.7	-5.34621
289.8	0.75864
289.9	3.60876
290	-4.20656
290.1	-1.99003
290.2	5.10849
290.3	2.54179
290.4	-4.13993
290.5	-8.30408
290.6	-4.46212
290.7	1.41362
290.8	-1.57151
290.9	-3.52687
291	2.04017
291.1	10.6111
291.2	-4.36527
291.3	0.88194
291.4	-4.63784
291.5	-6.29764
291.6	3.45931
291.7	-3.97522
291.8	1.15144
291.9	2.72497
292	-7.9684
292.1	-1.79884
292.2	-0.53508
292.3	8.21666
292.4	-2.25306
292.5	2.56913
292.6	2.15526
292.7	-0.08434
292.8	-5.65616
292.9	4.23955
293	-10.5256
293.1	-0.24422
293.2	-3.62876
293.3	1.3699
293.4	4.50239
293.5	-11.5868
293.6	5.40508
293.7	-2.7578
293.8	3.21349
293.9	6.92424
294	-7.30056
294.1	9.727
294.2	0.51328
294.3	6.41627
294.4	0.47125
294.5	-14.8105
294.6	1.93732
294.7	-2.64932
294.8	5.91005
294.9	2.87685
295	4.02073
295.1	0.75596
295.2	8.27698
295.3	5.19355
295.4	9.4743
295.5	8.33518
295.6	6.38423
295.7	8.32591
295.8	8.99755
295.9	7.83452
296	11.241
296.1	19.417
296.2	2.38827
296.3	3.11129
296.4	5.29808
296.5	10.546
296.6	4.4214
296.8	12.4827
296.9	6.8671
297	8.04692
297.1	7.56363
297.2	8.27342
297.3	0.80385
297.4	5.16612
297.5	6.92751
297.6	7.35662
297.7	11.3103
297.8	10.6321
297.9	8.22292
298	3.98418
298.1	10.3454
298.2	14.056
298.3	7.96739
298.4	8.63957
298.5	9.94221
298.6	15.893
298.7	5.82188
298.8	7.6016
298.9	17.5288
299	13.8346
299.1	6.81542
299.2	15.3812
299.3	9.24986
299.4	12.1071
299.5	15.1004
299.6	14.9342
299.7	16.5932
299.8	13.719
299.9	10.3784
300	10.3179
300.1	10.6968
300.2	14.0951
300.3	15.0775
300.4	18.3081
300.5	6.93859
300.6	7.92571
300.7	10.002
300.8	13.2514
300.9	5.51959
301	9.00478
301.1	11.7111
301.2	12.544
301.3	16.1431
301.4	12.4131
301.5	15.3124
301.6	13.7441
301.7	9.73136
301.8	17.0039
301.9	13.8217
302	10.0887
302.1	14.0402
302.2	8.05929
302.3	11.6489
302.4	15.2414
302.5	10.5048
302.6	10.7376
302.7	12.633
302.8	13.3118
302.9	12.1185
303	11.9873
303.1	13.3363
303.2	8.57553
303.3	8.4498
303.4	13.5397
303.5	12.5905
303.6	13.4891
303.7	14.4197
303.8	9.27216
303.9	12.7358
304	11.7925
304.1	14.2273
304.2	11.0807
304.3	13.0371
304.4	9.30515
304.5	10.9123
304.6	8.48852
304.7	11.9916
304.8	11.8587
304.9	11.4553
305	12.4514
305.1	12.645
305.2	16.366
305.3	14.6464
305.4	13.5886
305.5	11.6566
305.6	11.6745
305.7	16.3103
305.8	9.59242
305.9	13.2286
306	12.4179
306.1	15.6392
306.2	8.43161
306.3	11.8703
306.4	15.935
306.5	11.2939
306.6	11.8882
306.7	15.1112
306.8	13.3325
306.9	13.7807
307	13.826
307.1	15.5195
307.2	13.85
307.3	11.5004
307.4	13.8298
307.5	14.5948
307.6	13.3081
307.7	12.952
307.8	13.2845
307.9	9.4678
308	17.7399
308.1	15.0763
308.2	11.3678
308.3	14.72
308.4	12.0852
308.5	10.7485
308.6	13.6305
308.7	13.7816
308.8	14.0528
308.9	11.5707
309	17.5411
309.1	16.2995
309.2	16.6436
309.3	9.97622
309.4	16.6751
[truncated: 1,471 more rows]

## Sheet: FIG. 2K
Raw data (x)	Raw data (y)	Cumulative result (x)	Cumulative result (y)	200 peak fitting (x)	200 peak fitting (y)	200 peak fitting (x)	200 peak fitting (y)	Amorphous fitting (x)	Amorphous fitting (y)	Amorphous fitting (x)	Amorphous fitting (y)
100	-0.1552	100	3.6844	100	3.2895	100	3.2668	100	3.6618	100	3.2668
100.1	1.3225	100.983	3.718	102.744	3.3023	135.307	3.2668	102.687	3.7469	148.914	3.2668
100.2	2.6714	101.967	3.754	108.057	3.348	170.613	3.2668	107.893	3.955	197.827	3.2668
100.3	4.706	102.95	3.7926	113.139	3.437	205.92	3.2668	112.877	4.2175	246.741	3.2692
100.4	6.0837	103.933	3.8341	117.994	3.5965	241.227	3.2668	117.644	4.5362	250.468	3.2706
100.5	-1.5198	104.917	3.8786	122.629	3.8607	276.533	3.2792	122.2	4.9099	257.686	3.2763
100.6	5.1548	105.9	3.9264	127.049	4.2684	279.388	3.2867	126.548	5.3343	264.598	3.2881
100.7	1.6446	106.883	3.9777	131.258	4.8575	284.915	3.3146	130.694	5.802	271.209	3.3108
100.8	2.7882	107.867	4.0327	135.262	5.6595	290.201	3.3715	134.643	6.3036	277.526	3.3509
100.9	0.7658	108.85	4.0917	139.066	6.6933	295.253	3.4776	138.4	6.8282	283.556	3.4166
101	7.4997	109.833	4.155	142.674	7.9614	300.075	3.6597	141.968	7.364	289.306	3.5168
101.1	7.4071	110.817	4.2229	146.093	9.4478	304.673	3.9499	145.354	7.8997	294.782	3.6604
101.2	-0.8856	111.8	4.2957	149.327	11.1197	309.051	4.3813	148.561	8.4248	299.991	3.8543
101.3	2.8021	112.783	4.3738	152.382	12.9309	313.217	4.9835	151.595	8.9299	304.939	4.1024
101.4	0.8329	113.767	4.4575	155.262	14.8272	317.174	5.7772	154.461	9.4077	309.634	4.4048
101.5	-1.5307	114.75	4.5473	157.972	16.7516	320.928	6.7698	157.162	9.8525	314.082	4.7573
101.6	1.7001	115.733	4.6436	160.519	18.6499	324.484	7.9533	159.705	10.2604	318.289	5.1519
101.7	1.9174	116.717	4.7468	162.906	20.4747	327.849	9.3046	162.094	10.6293	322.263	5.5776
101.8	1.7385	117.7	4.8575	165.139	22.1876	331.026	10.7875	164.334	10.9586	326.01	6.0216
101.9	2.1761	118.683	4.976	167.224	23.7607	334.022	12.3576	166.429	11.2488	329.536	6.4708
102	2.4059	119.667	5.103	169.164	25.1767	336.842	13.9664	168.385	11.5015	332.849	6.9128
102.1	-1.7769	120.65	5.2391	170.967	26.4275	339.491	15.5666	170.205	11.719	335.955	7.3366
102.2	6.6452	121.633	5.3848	172.635	27.5132	341.975	17.1157	171.896	11.9042	338.86	7.7336
102.3	-0.4056	122.617	5.5407	174.176	28.4399	344.298	18.5786	173.462	12.06	341.572	8.0977
102.4	3.2762	123.6	5.7075	175.593	29.2184	346.467	19.929	174.907	12.1897	344.097	8.4249
102.5	-1.6057	124.583	5.8859	176.892	29.8623	348.486	21.1497	176.237	12.2964	346.442	8.7137
102.6	5.1137	125.567	6.0767	178.079	30.3868	350.36	22.2318	177.456	12.3831	348.613	8.9641
102.7	6.9078	126.55	6.2804	179.157	30.8075	352.097	23.1738	178.569	12.4529	350.617	9.1776
102.8	-0.0319	127.533	6.498	180.133	31.1397	353.699	23.9799	179.58	12.5083	352.461	9.3569
102.9	-0.7567	128.517	6.7301	181.012	31.3978	355.174	24.6584	180.496	12.5516	354.151	9.5051
103	6.3995	129.5	6.9776	181.798	31.595	356.525	25.2204	181.32	12.5851	355.695	9.6258
103.1	3.5237	130.483	7.2413	182.497	31.7428	357.759	25.6789	182.058	12.6105	357.098	9.7225
103.2	2.4661	131.467	7.522	183.113	31.8515	358.881	26.0469	182.713	12.6295	358.367	9.7989
103.3	-1.7403	132.45	7.8205	183.653	31.9297	359.897	26.3378	183.292	12.6434	359.51	9.8582
103.4	0.292	133.433	8.1376	184.121	31.9845	360.811	26.564	183.798	12.6534	360.533	9.9036
103.5	-3.0615	134.417	8.4742	184.522	32.0219	361.628	26.7368	184.237	12.6604	361.442	9.9375
103.6	3.9333	135.4	8.831	184.862	32.0466	362.355	26.8664	184.613	12.6652	362.244	9.9625
103.7	3.2134	136.383	9.2088	185.145	32.0623	362.997	26.9617	184.932	12.6684	362.947	9.9805
103.8	2.3972	137.367	9.6084	185.376	32.0719	363.558	27.0303	185.198	12.6704	363.555	9.9931
103.9	7.2745	138.35	10.0305	185.562	32.0774	364.045	27.0784	185.415	12.6716	364.077	10.0017
104	-0.6531	139.333	10.4756	185.707	32.0803	364.462	27.1112	185.589	12.6723	364.519	10.0073
104.1	-1.4788	140.317	10.9445	185.815	32.0818	364.816	27.1329	185.725	12.6726	364.887	10.011
104.2	4.2353	141.3	11.4377	185.893	32.0824	365.11	27.1467	185.827	12.6728	365.189	10.0131
104.3	-3.2036	142.283	11.9555	185.945	32.0826	365.351	27.1551	185.9	12.6729	365.43	10.0144
104.4	-0.1485	143.267	12.4984	185.977	32.0827	365.544	27.1599	185.949	12.6729	365.618	10.0151
104.5	0.9796	144.25	13.0667	185.993	32.0827	365.695	27.1625	185.978	12.6729	365.76	10.0154
104.6	0.8302	145.233	13.6604	185.999	32.0827	365.808	27.1638	185.994	12.673	365.861	10.0156
104.7	0.3761	146.217	14.2797	186	32.0827	365.889	27.1643	185.999	12.673	365.929	10.0156
104.8	5.1935	147.2	14.9244	186.001	32.0827	365.943	27.1645	186	12.673	365.97	10.0156
104.9	-0.419	148.183	15.5943	186.007	32.0827	365.976	27.1646	186.001	12.673	365.991	10.0156
105	-0.1114	149.167	16.289	186.024	32.0827	365.993	27.1646	186.01	12.673	365.999	10.0156
105.1	2.9971	150.15	17.0079	186.057	32.0826	365.999	27.1646	186.032	12.6729	366	10.0156
105.2	-1.9736	151.133	17.7504	186.112	32.0824	366	27.1646	186.077	12.6729	366.001	10.0156
105.3	-3.6862	152.117	18.5155	186.194	32.0817	366.001	27.1646	186.15	12.6729	366.007	10.0156
105.4	4.4208	153.1	19.3022	186.308	32.0801	366.007	27.1646	186.26	12.6727	366.024	10.0156
105.5	2.9773	154.083	20.1092	186.46	32.0768	366.025	27.1646	186.412	12.6723	366.056	10.0156
105.6	3.7636	155.067	20.935	186.655	32.0708	366.06	27.1645	186.615	12.6714	366.11	10.0156
105.7	2.5839	156.05	21.778	186.898	32.0603	366.117	27.1643	186.876	12.6699	366.189	10.0155
105.8	0.4323	157.033	22.6365	187.195	32.0429	366.202	27.1637	187.202	12.6671	366.301	10.0153
105.9	-0.8572	158.017	23.5082	187.552	32.0157	366.32	27.1623	187.6	12.6626	366.449	10.0149
106	1.2201	159	24.3912	187.973	31.9745	366.478	27.1594	188.077	12.6556	366.639	10.0141
106.1	-0.2059	159.983	25.2828	188.464	31.9141	366.681	27.1541	188.64	12.6449	366.876	10.0127
106.2	2.8066	160.967	26.1807	189.03	31.828	366.934	27.1449	189.298	12.6292	367.166	10.0105
106.3	4.1014	161.95	27.0819	189.678	31.7084	367.243	27.1297	190.056	12.6069	367.514	10.007
106.4	-1.3554	162.933	27.9838	190.411	31.5457	367.614	27.1058	190.922	12.5758	367.925	10.0016
106.5	-1.5073	163.917	28.8832	191.237	31.3289	368.052	27.0697	191.904	12.5334	368.404	9.9938
106.6	-1.3416	164.9	29.7769	192.159	31.0453	368.563	27.0167	193.009	12.477	368.957	9.9827
106.7	-2.6525	165.883	30.6618	193.183	30.6807	369.152	26.9412	194.243	12.403	369.589	9.9671
106.8	3.2598	166.867	31.5345	194.316	30.2195	369.825	26.8363	195.614	12.3076	370.305	9.9459
106.9	0.8588	167.85	32.3916	195.561	29.6457	370.588	26.6937	197.129	12.1866	371.11	9.9176
107	0.448	168.833	33.2296	196.925	28.9427	371.447	26.5038	198.796	12.0354	372.01	9.8804
107.1	-5.4775	169.817	34.045	198.413	28.0952	372.406	26.2555	200.622	11.8493	373.009	9.8324
107.2	-2.0575	170.8	34.8343	200.03	27.0899	373.471	25.9364	202.613	11.6235	374.114	9.7712
107.3	3.6959	171.783	35.5942	201.782	25.9171	374.649	25.5332	204.777	11.3536	375.329	9.6944
107.4	7.9738	172.767	36.3211	203.674	24.5728	375.944	25.0321	207.122	11.0357	376.66	9.5993
107.5	-1.9294	173.75	37.0119	205.711	23.0605	377.363	24.419	209.654	10.6672	378.112	9.4831
107.6	3.51	174.733	37.6632	207.899	21.3928	378.91	23.6812	212.381	10.2468	379.69	9.3429
107.7	2.6011	175.717	38.2719	210.244	19.5931	380.592	22.8078	215.31	9.7755	381.399	9.1759
107.8	3.5389	176.7	38.8353	212.75	17.6959	382.414	21.7917	218.447	9.2567	383.246	8.9797
107.9	2.0057	177.683	39.3504	215.423	15.7465	384.382	20.6308	221.801	8.6969	385.234	8.7523
108	1.4783	178.667	39.8148	218.268	13.7988	386.501	19.3298	225.379	8.1056	387.369	8.4922
108.1	-1.5341	179.65	40.2261	221.291	11.9117	388.777	17.9018	229.187	7.4954	389.656	8.1992
108.2	0.856	180.633	40.5822	224.498	10.1444	391.216	16.3692	233.234	6.8817	392.102	7.8741
108.3	0.9056	181.617	40.8814	227.893	8.5495	393.822	14.7643	237.525	6.2812	394.71	7.5194
108.5	5.873	182.6	41.1221	231.482	7.1681	396.602	13.1279	242.069	5.7113	397.487	7.1393
108.6	1.5756	183.583	41.3031	235.27	6.0243	399.562	11.5076	246.872	5.1882	400.437	6.7395
108.7	1.1635	184.567	41.4234	239.263	5.1231	402.707	9.9544	251.943	4.7254	403.565	6.3277
108.8	5.0503	185.55	41.4824	243.466	4.4506	406.042	8.5173	257.287	4.3319	406.878	5.913
108.9	-7.2794	186.533	41.4798	247.885	3.9778	409.573	7.2387	262.912	4.0119	410.38	5.5053
109	6.8129	187.517	41.4156	252.524	3.6665	413.306	6.1492	268.826	3.7638	414.077	5.1152
109.1	0.936	188.5	41.2901	257.39	3.4758	417.246	5.2637	275.036	3.5814	417.973	4.7525
109.2	0.4255	189.483	41.104	262.487	3.3677	421.399	4.5806	281.548	3.4547	422.074	4.4259
109.3	0.7734	190.467	40.8583	267.822	3.3114	425.77	4.0831	288.37	3.3722	426.386	4.1417
109.4	6.0737	191.45	40.5542	273.399	3.2847	430.366	3.7429	295.51	3.3219	430.913	3.9035
109.5	-1.2806	192.433	40.1933	276.28	3.2777	435.192	3.5257	302.974	3.2935	435.661	3.7119
109.6	3.8931	193.417	39.7774	313.004	3.2668	440.253	3.3972	310.77	3.2787	440.635	3.5645
109.7	3.0938	194.4	39.3087	349.728	3.2668	445.555	3.3271	314.794	3.2745	445.84	3.4565
109.8	5.1539	195.383	38.7894	386.452	3.2668	451.103	3.2923	363.163	3.2668	451.282	3.3815
109.9	0.053	196.367	38.2221	423.176	3.2668	456.903	3.2765	411.531	3.2668	456.966	3.3322
110	-0.1847	197.35	37.6096	459.9	3.2668	459.9	3.2726	459.9	3.2668	459.9	3.3151
110.1	-1.6069	198.333	36.9548		0		0		0		0
110.2	1.2971	199.317	36.2609		0		0		0		0
110.3	3.9349	200.3	35.531		0		0		0		0
110.4	4.5398	201.283	34.7685		0		0		0		0
110.5	4.8887	202.267	33.9768		0		0		0		0
110.6	-0.4365	203.25	33.1594		0		0		0		0
110.7	-0.4871	204.233	32.3196		0		0		0		0
110.8	2.9604	205.217	31.4611		0		0		0		0
110.9	0.2031	206.2	30.5873		0		0		0		0
111	0.0394	207.183	29.7015		0		0		0		0
111.1	6.623	208.167	28.8071		0		0		0		0
111.2	3.8463	209.15	27.9074		0		0		0		0
111.3	1.0356	210.133	27.0055		0		0		0		0
111.4	2.6983	211.117	26.1044		0		0		0		0
111.5	0.4775	212.1	25.207		0		0		0		0
111.6	-0.4835	213.083	24.316		0		0		0		0
111.7	8.7323	214.067	23.4339		0		0		0		0
111.8	-1.7708	215.05	22.5632		0		0		0		0
111.9	0.6715	216.033	21.706		0		0		0		0
112	10.1462	217.017	20.8643		0		0		0		0
112.1	0.436	218	20.0401		0		0		0		0
112.2	7.7308	218.983	19.2347		0		0		0		0
112.3	2.615	219.967	18.4498		0		0		0		0
112.4	-1.3507	220.95	17.6866		0		0		0		0
112.5	2.8159	221.933	16.9461		0		0		0		0
112.6	0.0743	222.917	16.2292		0		0		0		0
112.7	1.8487	223.9	15.5366		0		0		0		0
112.8	6.3022	224.883	14.8689		0		0		0		0
112.9	1.1516	225.867	14.2263		0		0		0		0
113	6.5958	226.85	13.6092		0		0		0		0
113.1	6.7251	227.833	13.0177		0		0		0		0
113.2	4.9997	228.817	12.4516		0		0		0		0
113.3	1.7282	229.8	11.9109		0		0		0		0
113.4	7.5627	230.783	11.3951		0		0		0		0
113.5	-3.768	231.767	10.9041		0		0		0		0
113.6	-0.4437	232.75	10.4373		0		0		0		0
113.7	4.849	233.733	9.9942		0		0		0		0
113.8	4.0468	234.717	9.5741		0		0		0		0
113.9	-0.6429	235.7	9.1765		0		0		0		0
114	-1.1476	236.683	8.8005		0		0		0		0
114.1	0.1847	237.667	8.4456		0		0		0		0
114.2	6.7555	238.65	8.1108		0		0		0		0
114.3	0.7403	239.633	7.7954		0		0		0		0
114.4	1.5541	240.617	7.4986		0		0		0		0
114.5	4.8248	241.6	7.2195		0		0		0		0
114.6	-0.6653	242.583	6.9574		0		0		0		0
114.7	7.427	243.567	6.7114		0		0		0		0
114.8	2.2513	244.55	6.4808		0		0		0		0
114.9	4.7542	245.533	6.2647		0		0		0		0
115	2.1063	246.517	6.0623		0		0		0		0
115.1	8.6689	247.5	5.873		0		0		0		0
115.2	0.7619	248.483	5.6959		0		0		0		0
115.3	3.1585	249.467	5.5305		0		0		0		0
115.4	4.5622	250.45	5.3759		0		0		0		0
115.5	0.9907	251.433	5.2316		0		0		0		0
115.6	5.4043	252.417	5.097		0		0		0		0
115.7	2.5479	253.4	4.9714		0		0		0		0
115.8	-1.0625	254.383	4.8543		0		0		0		0
115.9	7.4073	255.367	4.7451		0		0		0		0
116	-5.4424	256.35	4.6435		0		0		0		0
116.1	4.3484	257.333	4.5489		0		0		0		0
116.2	5.4772	258.317	4.4608		0		0		0		0
116.3	0.679	259.3	4.3789		0		0		0		0
116.4	8.0372	260.283	4.3028		0		0		0		0
116.6	2.1177	261.267	4.2321		0		0		0		0
116.8	6.5443	262.25	4.1666		0		0		0		0
117	11.9564	263.233	4.1058		0		0		0		0
117.1	3.0193	264.217	4.0495		0		0		0		0
117.2	2.5392	265.2	3.9975		0		0		0		0
117.3	7.9242	266.183	3.9495		0		0		0		0
117.4	-2.3138	267.167	3.9054		0		0		0		0
117.5	6.1349	268.15	3.8648		0		0		0		0
117.6	0.1564	269.133	3.8277		0		0		0		0
117.7	2.4984	270.117	3.7939		0		0		0		0
117.8	8.6955	271.1	3.7633		0		0		0		0
117.9	7.9175	272.083	3.7356		0		0		0		0
118	7.2243	273.067	3.7109		0		0		0		0
118.1	4.344	274.05	3.6891		0		0		0		0
118.2	-1.5545	275.033	3.67		0		0		0		0
118.3	7.411	276.017	3.6536		0		0		0		0
118.4	3.8764	277	3.6399		0		0		0		0
118.5	4.9488	277.983	3.6289		0		0		0		0
118.6	5.5998	278.967	3.6205		0		0		0		0
118.7	0.2681	279.95	3.6148		0		0		0		0
118.8	1.6618	280.933	3.6118		0		0		0		0
118.9	10.0841	281.917	3.6115		0		0		0		0
119	4.109	282.9	3.614		0		0		0		0
119.1	3.9467	283.883	3.6195		0		0		0		0
119.2	6.1743	284.867	3.6279		0		0		0		0
119.3	1.9862	285.85	3.6394		0		0		0		0
119.4	2.3029	286.833	3.6542		0		0		0		0
119.5	7.166	287.817	3.6723		0		0		0		0
119.6	2.0901	288.8	3.6941		0		0		0		0
119.7	4.6721	289.783	3.7197		0		0		0		0
119.8	10.337	290.767	3.7493		0		0		0		0
119.9	2.0048	291.75	3.7831		0		0		0		0
120	2.8551	292.733	3.8215		0		0		0		0
120.1	3.1457	293.717	3.8648		0		0		0		0
120.2	4.9387	294.7	3.9132		0		0		0		0
120.3	10.1621	295.683	3.9672		0		0		0		0
120.4	3.5979	296.667	4.0271		0		0		0		0
120.5	2.3852	297.65	4.0933		0		0		0		0
120.6	8.9763	298.633	4.1663		0		0		0		0
120.7	6.2273	299.617	4.2465		0		0		0		0
120.8	9.3967	300.6	4.3345		0		0		0		0
120.9	3.6357	301.583	4.4307		0		0		0		0
121	2.7185	302.567	4.5357		0		0		0		0
121.1	6.9645	303.55	4.65		0		0		0		0
121.2	9.1144	304.533	4.7744		0		0		0		0
121.3	5.419	305.517	4.9093		0		0		0		0
121.4	3.3334	306.5	5.0555		0		0		0		0
121.5	3.9624	307.483	5.2137		0		0		0		0
121.6	4.6061	308.467	5.3844		0		0		0		0
121.7	6.43	309.45	5.5685		0		0		0		0
121.8	8.2718	310.433	5.7665		0		0		0		0
121.9	5.6946	311.417	5.9793		0		0		0		0
122	6.2789	312.4	6.2075		0		0		0		0
122.1	10.3393	313.383	6.4519		0		0		0		0
122.2	3.8045	314.367	6.7132		0		0		0		0
122.3	5.0765	315.35	6.992		0		0		0		0
122.4	7.0088	316.333	7.289		0		0		0		0
122.5	10.7485	317.317	7.6049		0		0		0		0
122.6	8.6057	318.3	7.9402		0		0		0		0
122.7	8.3613	319.283	8.2955		0		0		0		0
122.8	5.4895	320.267	8.6714		0		0		0		0
122.9	5.4318	321.25	9.0682		0		0		0		0
123	2.7286	322.233	9.4863		0		0		0		0
123.1	7.5692	323.217	9.9261		0		0		0		0
123.2	4.4616	324.2	10.3877		0		0		0		0
123.3	4.1255	325.183	10.8712		0		0		0		0
123.4	5.5477	326.167	11.3767		0		0		0		0
123.5	4.1859	327.15	11.9041		0		0		0		0
123.6	-8.6137	328.133	12.4531		0		0		0		0
123.7	9.8491	329.117	13.0233		0		0		0		0
123.8	4.1938	330.1	13.6143		0		0		0		0
123.9	16.9286	331.083	14.2255		0		0		0		0
124	3.9441	332.067	14.856		0		0		0		0
124.1	10.6559	333.05	15.505		0		0		0		0
124.2	6.3836	334.033	16.1712		0		0		0		0
124.3	1.3824	335.017	16.8536		0		0		0		0
124.4	9.1823	336	17.5507		0		0		0		0
124.5	0.6174	336.983	18.2609		0		0		0		0
124.6	9.5031	337.967	18.9824		0		0		0		0
124.7	5.2043	338.95	19.7135		0		0		0		0
124.8	6.7955	339.933	20.4521		0		0		0		0
124.9	0.3978	340.917	21.1961		0		0		0		0
125	0.8743	341.9	21.9431		0		0		0		0
125.1	2.3608	342.883	22.6907		0		0		0		0
125.2	6.5491	343.867	23.4364		0		0		0		0
125.3	6.0286	344.85	24.1776		0		0		0		0
125.4	9.1442	345.833	24.9115		0		0		0		0
125.5	2.9324	346.817	25.6353		0		0		0		0
125.6	8.727	347.8	26.3463		0		0		0		0
125.7	7.1009	348.783	27.0415		0		0		0		0
125.8	9.7105	349.767	27.7181		0		0		0		0
125.9	4.6619	350.75	28.3731		0		0		0		0
126	5.7685	351.733	29.0037		0		0		0		0
126.1	4.3603	352.717	29.6072		0		0		0		0
126.2	6.6714	353.7	30.1807		0		0		0		0
126.3	6.7649	354.683	30.7216		0		0		0		0
126.4	2.2163	355.667	31.2273		0		0		0		0
126.5	8.8006	356.65	31.6955		0		0		0		0
126.6	1.2904	357.633	32.1238		0		0		0		0
126.7	6.8636	358.617	32.5102		0		0		0		0
126.8	2.5449	359.6	32.8528		0		0		0		0
126.9	6.1301	360.583	33.1497		0		0		0		0
127	5.7698	361.567	33.3996		0		0		0		0
127.1	13.0347	362.55	33.6012		0		0		0		0
127.2	4.3646	363.533	33.7534		0		0		0		0
127.3	7.974	364.517	33.8555		0		0		0		0
127.4	5.8498	365.5	33.9068		0		0		0		0
127.5	9.2775	366.483	33.9073		0		0		0		0
127.6	4.5399	367.467	33.8567		0		0		0		0
127.7	9.2692	368.45	33.7555		0		0		0		0
127.8	8.7901	369.433	33.6042		0		0		0		0
127.9	10.7315	370.417	33.4035		0		0		0		0
128	6.9825	371.4	33.1544		0		0		0		0
128.1	6.0588	372.383	32.8582		0		0		0		0
128.2	4.0231	373.367	32.5164		0		0		0		0
128.3	10.5069	374.35	32.1307		0		0		0		0
128.4	6.3888	375.333	31.7031		0		0		0		0
128.5	6.4748	376.317	31.2355		0		0		0		0
128.6	8.1633	377.3	30.7304		0		0		0		0
128.7	5.7552	378.283	30.1901		0		0		0		0
128.8	10.8369	379.267	29.6171		0		0		0		0
128.9	6.7553	380.25	29.0141		0		0		0		0
129	4.7534	381.233	28.3839		0		0		0		0
129.1	7.6931	382.217	27.7293		0		0		0		0
129.2	6.4503	383.2	27.053		0		0		0		0
129.3	7.6263	384.183	26.3581		0		0		0		0
129.4	5.8806	385.167	25.6473		0		0		0		0
129.5	4.0151	386.15	24.9237		0		0		0		0
129.6	4.4072	387.133	24.1899		0		0		0		0
129.7	7.1656	388.117	23.4488		0		0		0		0
129.8	6.0465	389.1	22.7031		0		0		0		0
129.9	10.7017	390.083	21.9555		0		0		0		0
130	0.2671	391.067	21.2084		0		0		0		0
130.1	9.6996	392.05	20.4643		0		0		0		0
130.2	10.7548	393.033	19.7256		0		0		0		0
130.3	9.2495	394.017	18.9943		0		0		0		0
130.4	5.9733	395	18.2725		0		0		0		0
130.5	11.5148	395.983	17.562		0		0		0		0
130.6	4.2087	396.967	16.8646		0		0		0		0
130.7	6.0339	397.95	16.1819		0		0		0		0
130.8	10.3346	398.933	15.5152		0		0		0		0
130.9	9.2076	399.917	14.8659		0		0		0		0
131	7.0061	400.9	14.2349		0		0		0		0
131.1	9.3276	401.883	13.6232		0		0		0		0
131.2	9.7979	402.867	13.0317		0		0		0		0
131.3	10.4051	403.85	12.4609		0		0		0		0
131.4	7.6696	404.833	11.9114		0		0		0		0
131.5	13.6999	405.817	11.3834		0		0		0		0
131.6	8.9834	406.8	10.8773		0		0		0		0
131.7	5.5592	407.783	10.3931		0		0		0		0
131.8	7.3528	408.767	9.9308		0		0		0		0
131.9	9.1074	409.75	9.4903		0		0		0		0
132	4.1788	410.733	9.0714		0		0		0		0
132.1	8.8699	411.717	8.6738		0		0		0		0
132.2	8.4585	412.7	8.2971		0		0		0		0
132.3	2.7703	413.683	7.9408		0		0		0		0
132.4	7.2988	414.667	7.6046		0		0		0		0
132.5	10.0251	415.65	7.2877		0		0		0		0
132.6	8.9604	416.633	6.9896		0		0		0		0
132.7	5.9902	417.617	6.7097		0		0		0		0
132.8	9.6555	418.6	6.4472		0		0		0		0
132.9	9.279	419.583	6.2016		0		0		0		0
133	11.7934	420.567	5.972		0		0		0		0
133.1	4.9376	421.55	5.7577		0		0		0		0
133.2	4.1894	422.533	5.558		0		0		0		0
133.3	14.067	423.517	5.3722		0		0		0		0
133.4	8.8803	424.5	5.1996		0		0		0		0
133.5	9.097	425.483	5.0395		0		0		0		0
133.6	4.4042	426.467	4.8911		0		0		0		0
133.7	8.2418	427.45	4.7538		0		0		0		0
133.8	15.1148	428.433	4.6269		0		0		0		0
133.9	14.1424	429.417	4.5097		0		0		0		0
134	-5.4111	430.4	4.4017		0		0		0		0
134.1	10.4413	431.383	4.3022		0		0		0		0
134.2	15.1111	432.367	4.2107		0		0		0		0
134.3	13.4601	433.35	4.1266		0		0		0		0
134.4	-1.2688	434.333	4.0494		0		0		0		0
134.5	9.6017	435.317	3.9787		0		0		0		0
134.6	15.3128	436.3	3.9138		0		0		0		0
134.9	10.2016	437.283	3.8545		0		0		0		0
135.3	8.1104	438.267	3.8002		0		0		0		0
135.6	16.7329	439.25	3.7506		0		0		0		0
135.7	6.3919	440.233	3.7054		0		0		0		0
135.8	2.7759	441.217	3.6641		0		0		0		0
135.9	13.0346	442.2	3.6265		0		0		0		0
136	18.0186	443.183	3.5922		0		0		0		0
136.1	9.266	444.167	3.561		0		0		0		0
136.2	0.2951	445.15	3.5327		0		0		0		0
136.3	14.3502	446.133	3.5069		0		0		0		0
136.4	14.6458	447.117	3.4835		0		0		0		0
136.5	9.4632	448.1	3.4622		0		0		0		0
136.6	8.6504	449.083	3.443		0		0		0		0
136.7	11.0578	450.067	3.4255		0		0		0		0
136.8	16.2973	451.05	3.4097		0		0		0		0
136.9	10.8032	452.033	3.3954		0		0		0		0
137	11.9308	453.017	3.3824		0		0		0		0
137.1	9.9611	454	3.3707		0		0		0		0
137.2	16.2261	454.983	3.3601		0		0		0		0
137.3	9.489	455.967	3.3506		0		0		0		0
137.4	9.9537	456.95	3.342		0		0		0		0
137.5	10.6185	457.933	3.3342		0		0		0		0
137.6	15.558	458.917	3.3272		0		0		0		0
137.7	14.6031	459.9	3.3208		0		0		0		0
137.8	9.5828		0		0		0		0		0
137.9	11.3068		0		0		0		0		0
138	8.437		0		0		0		0		0
138.1	11.868		0		0		0		0		0
138.2	9.1458		0		0		0		0		0
138.3	11.9057		0		0		0		0		0
138.4	14.5803		0		0		0		0		0
138.5	14.9299		0		0		0		0		0
138.6	17.6306		0		0		0		0		0
138.7	15.039		0		0		0		0		0
138.8	7.7522		0		0		0		0		0
138.9	12.6028		0		0		0		0		0
139	14.2617		0		0		0		0		0
139.1	12.1492		0		0		0		0		0
139.2	13.8029		0		0		0		0		0
139.3	8.0083		0		0		0		0		0
139.4	13.4065		0		0		0		0		0
139.5	14.4141		0		0		0		0		0
139.6	12.6535		0		0		0		0		0
139.7	10.9727		0		0		0		0		0
139.8	12.3731		0		0		0		0		0
139.9	18.9787		0		0		0		0		0
140	12.2747		0		0		0		0		0
140.1	14.4469		0		0		0		0		0
140.2	13.4656		0		0		0		0		0
140.3	18.6024		0		0		0		0		0
140.4	12.7018		0		0		0		0		0
140.5	12.7554		0		0		0		0		0
140.6	8.931		0		0		0		0		0
140.7	13.8253		0		0		0		0		0
140.8	20.5189		0		0		0		0		0
140.9	11.0586		0		0		0		0		0
141	14.6022		0		0		0		0		0
141.1	14.8687		0		0		0		0		0
141.2	15.7622		0		0		0		0		0
141.3	14.8879		0		0		0		0		0
141.4	16.3835		0		0		0		0		0
141.5	14.4822		0		0		0		0		0
141.6	13.2861		0		0		0		0		0
141.7	11.8328		0		0		0		0		0
141.8	12.8544		0		0		0		0		0
141.9	14.9669		0		0		0		0		0
142	14.9565		0		0		0		0		0
142.1	18.57		0		0		0		0		0
142.2	13.9773		0		0		0		0		0
142.3	14.0304		0		0		0		0		0
142.4	14.7733		0		0		0		0		0
142.5	14.1289		0		0		0		0		0
142.6	17.6354		0		0		0		0		0
142.7	14.5635		0		0		0		0		0
142.8	14.9373		0		0		0		0		0
142.9	18.0443		0		0		0		0		0
143	14.6644		0		0		0		0		0
143.1	16.1446		0		0		0		0		0
143.2	17.9351		0		0		0		0		0
143.3	17.4991		0		0		0		0		0
143.4	18.9448		0		0		0		0		0
143.5	20.9554		0		0		0		0		0
143.6	14.4639		0		0		0		0		0
143.7	9.6714		0		0		0		0		0
143.8	15.0629		0		0		0		0		0
143.9	13.0305		0		0		0		0		0
144	22.5061		0		0		0		0		0
144.1	16.7244		0		0		0		0		0
144.2	11.1528		0		0		0		0		0
144.3	14.94		0		0		0		0		0
144.4	13.4811		0		0		0		0		0
144.5	17.608		0		0		0		0		0
144.6	16.4753		0		0		0		0		0
144.7	16.4919		0		0		0		0		0
144.8	16.7898		0		0		0		0		0
144.9	18.8494		0		0		0		0		0
145	17.9257		0		0		0		0		0
145.1	16.425		0		0		0		0		0
145.2	12.5425		0		0		0		0		0
145.3	18.849		0		0		0		0		0
145.4	18.819		0		0		0		0		0
145.5	21.8235		0		0		0		0		0
145.6	12.9785		0		0		0		0		0
145.7	13.2483		0		0		0		0		0
145.8	15.2449		0		0		0		0		0
145.9	20.1444		0		0		0		0		0
146	13.0348		0		0		0		0		0
146.1	12.9687		0		0		0		0		0
146.2	25.144		0		0		0		0		0
146.3	15.7327		0		0		0		0		0
146.4	22.7458		0		0		0		0		0
146.5	15.1089		0		0		0		0		0
146.6	17.9217		0		0		0		0		0
146.7	24.0666		0		0		0		0		0
146.8	16.3183		0		0		0		0		0
146.9	22.7943		0		0		0		0		0
147	14.7401		0		0		0		0		0
147.1	24.59		0		0		0		0		0
147.2	17.6318		0		0		0		0		0
147.3	15.6214		0		0		0		0		0
147.4	13.9885		0		0		0		0		0
147.5	17.1707		0		0		0		0		0
147.6	16.9638		0		0		0		0		0
147.7	17.1316		0		0		0		0		0
147.8	18.6039		0		0		0		0		0
147.9	18.8267		0		0		0		0		0
148	18.0636		0		0		0		0		0
148.1	20.2303		0		0		0		0		0
148.2	17.4771		0		0		0		0		0
148.3	14.7345		0		0		0		0		0
148.4	13.9265		0		0		0		0		0
148.5	18.0058		0		0		0		0		0
148.6	22.8001		0		0		0		0		0
148.7	18.9659		0		0		0		0		0
148.8	16.2742		0		0		0		0		0
148.9	19.3804		0		0		0		0		0
149	20.8779		0		0		0		0		0
149.1	24.6603		0		0		0		0		0
149.2	17.7791		0		0		0		0		0
149.3	18.3367		0		0		0		0		0
149.4	21.6221		0		0		0		0		0
149.5	21.1376		0		0		0		0		0
149.6	19.1539		0		0		0		0		0
149.7	20.039		0		0		0		0		0
149.8	12.3686		0		0		0		0		0
149.9	16.068		0		0		0		0		0
150	24.2901		0		0		0		0		0
150.1	15.3701		0		0		0		0		0
150.2	24.0531		0		0		0		0		0
150.3	19.756		0		0		0		0		0
150.4	16.5549		0		0		0		0		0
150.5	27.5105		0		0		0		0		0
150.6	27.8646		0		0		0		0		0
150.7	20.6973		0		0		0		0		0
150.8	23.21		0		0		0		0		0
150.9	18.6771		0		0		0		0		0
151	16.2896		0		0		0		0		0
151.1	24.1979		0		0		0		0		0
151.2	9.8934		0		0		0		0		0
151.3	21.6162		0		0		0		0		0
151.4	17.0442		0		0		0		0		0
151.5	17.113		0		0		0		0		0
151.6	18.7229		0		0		0		0		0
151.7	20.9882		0		0		0		0		0
151.8	18.8664		0		0		0		0		0
151.9	21.7195		0		0		0		0		0
152	22.7935		0		0		0		0		0
152.1	21.5019		0		0		0		0		0
152.2	24.3845		0		0		0		0		0
152.3	31.7277		0		0		0		0		0
152.4	20.3695		0		0		0		0		0
152.5	27.9551		0		0		0		0		0
152.6	23.8586		0		0		0		0		0
152.7	15.7331		0		0		0		0		0
152.8	27.6884		0		0		0		0		0
152.9	10.6495		0		0		0		0		0
153	26.8671		0		0		0		0		0
153.1	22.9239		0		0		0		0		0
153.2	19.2065		0		0		0		0		0
153.3	28.1637		0		0		0		0		0
153.5	21.2365		0		0		0		0		0
153.7	27.6261		0		0		0		0		0
153.8	13.2808		0		0		0		0		0
153.9	28.4934		0		0		0		0		0
154	22.6695		0		0		0		0		0
154.1	24.0709		0		0		0		0		0
154.2	30.3495		0		0		0		0		0
154.3	19.9431		0		0		0		0		0
154.4	29.8852		0		0		0		0		0
154.5	22.0322		0		0		0		0		0
154.6	23.8437		0		0		0		0		0
154.7	26.2258		0		0		0		0		0
154.8	20.9731		0		0		0		0		0
154.9	18.091		0		0		0		0		0
155	25.763		0		0		0		0		0
155.1	25.2546		0		0		0		0		0
155.2	23.5418		0		0		0		0		0
155.3	26.3195		0		0		0		0		0
155.4	23.1626		0		0		0		0		0
155.5	20.8853		0		0		0		0		0
155.6	23.406		0		0		0		0		0
155.7	19.6177		0		0		0		0		0
155.8	26.8224		0		0		0		0		0
155.9	21.4172		0		0		0		0		0
156	25.855		0		0		0		0		0
156.1	27.0908		0		0		0		0		0
156.2	22.4539		0		0		0		0		0
156.3	20.7595		0		0		0		0		0
156.4	29.6346		0		0		0		0		0
156.5	27.0371		0		0		0		0		0
156.6	25.1833		0		0		0		0		0
156.7	23.2794		0		0		0		0		0
156.8	18.5174		0		0		0		0		0
156.9	26.8443		0		0		0		0		0
157	28.3396		0		0		0		0		0
157.1	23.7062		0		0		0		0		0
157.2	33.6997		0		0		0		0		0
157.3	24.9851		0		0		0		0		0
157.4	32.6749		0		0		0		0		0
157.5	26.2351		0		0		0		0		0
157.6	24.5819		0		0		0		0		0
157.7	25.8075		0		0		0		0		0
157.8	32.8041		0		0		0		0		0
157.9	27.8502		0		0		0		0		0
158	25.7112		0		0		0		0		0
158.1	27.197		0		0		0		0		0
158.2	27.9237		0		0		0		0		0
158.3	24.0756		0		0		0		0		0
158.4	28.3896		0		0		0		0		0
158.5	24.378		0		0		0		0		0
158.6	30.2134		0		0		0		0		0
158.7	27.4116		0		0		0		0		0
158.8	23.0363		0		0		0		0		0
158.9	24.6129		0		0		0		0		0
159	26.9458		0		0		0		0		0
159.1	21.0326		0		0		0		0		0
159.2	27.2646		0		0		0		0		0
159.3	23.323		0		0		0		0		0
159.4	28.1372		0		0		0		0		0
159.5	31.5538		0		0		0		0		0
159.6	26.2816		0		0		0		0		0
159.7	28.4267		0		0		0		0		0
159.8	25.0577		0		0		0		0		0
159.9	23.9511		0		0		0		0		0
160	30.1912		0		0		0		0		0
160.1	31.1276		0		0		0		0		0
160.2	27.7133		0		0		0		0		0
160.3	25.7572		0		0		0		0		0
160.4	27.7554		0		0		0		0		0
160.5	27.991		0		0		0		0		0
160.6	27.221		0		0		0		0		0
160.7	26.4853		0		0		0		0		0
160.8	30.3315		0		0		0		0		0
160.9	26.8434		0		0		0		0		0
161	32.699		0		0		0		0		0
161.1	21.9174		0		0		0		0		0
161.2	31.597		0		0		0		0		0
161.3	24.1717		0		0		0		0		0
161.4	30.8955		0		0		0		0		0
161.5	31.0103		0		0		0		0		0
161.7	27.2556		0		0		0		0		0
161.8	28.2961		0		0		0		0		0
161.9	27.207		0		0		0		0		0
162	34.8541		0		0		0		0		0
162.1	26.5326		0		0		0		0		0
162.2	36.9986		0		0		0		0		0
162.3	26.833		0		0		0		0		0
162.4	30.0167		0		0		0		0		0
162.5	27.7526		0		0		0		0		0
162.6	28.472		0		0		0		0		0
162.7	30.0778		0		0		0		0		0
162.8	35.7779		0		0		0		0		0
162.9	26.5704		0		0		0		0		0
163	32.9631		0		0		0		0		0
163.1	24.8209		0		0		0		0		0
163.2	30.8508		0		0		0		0		0
163.3	29.8142		0		0		0		0		0
163.4	35.8745		0		0		0		0		0
163.5	29.0816		0		0		0		0		0
163.6	35.5696		0		0		0		0		0
163.7	29.823		0		0		0		0		0
163.8	28.1435		0		0		0		0		0
163.9	35.0253		0		0		0		0		0
164	30.0396		0		0		0		0		0
164.1	32.6532		0		0		0		0		0
164.2	30.7037		0		0		0		0		0
164.3	28.3924		0		0		0		0		0
164.4	29.8162		0		0		0		0		0
164.5	30.972		0		0		0		0		0
164.6	28.5651		0		0		0		0		0
164.7	35.525		0		0		0		0		0
164.8	29.2776		0		0		0		0		0
164.9	34.3861		0		0		0		0		0
165	29.9394		0		0		0		0		0
165.1	27.7518		0		0		0		0		0
165.2	31.3164		0		0		0		0		0
165.3	36.3934		0		0		0		0		0
165.4	32.9338		0		0		0		0		0
165.5	33.6938		0		0		0		0		0
165.6	34.5658		0		0		0		0		0
165.7	31.7138		0		0		0		0		0
165.8	35.3471		0		0		0		0		0
165.9	38.1244		0		0		0		0		0
166	35.8501		0		0		0		0		0
166.1	35.9791		0		0		0		0		0
166.2	39.7122		0		0		0		0		0
166.3	31.1609		0		0		0		0		0
166.4	38.9029		0		0		0		0		0
166.5	39.9945		0		0		0		0		0
166.6	31.3807		0		0		0		0		0
166.7	36.079		0		0		0		0		0
166.8	34.0868		0		0		0		0		0
166.9	32.8894		0		0		0		0		0
167	29.2455		0		0		0		0		0
167.1	34.7914		0		0		0		0		0
167.2	33.2514		0		0		0		0		0
167.3	29.4315		0		0		0		0		0
167.4	40.2075		0		0		0		0		0
167.5	31.8332		0		0		0		0		0
167.6	40.6626		0		0		0		0		0
167.7	26.009		0		0		0		0		0
167.8	31.822		0		0		0		0		0
167.9	34.1745		0		0		0		0		0
168	34.6861		0		0		0		0		0
168.1	26.6227		0		0		0		0		0
168.2	34.0266		0		0		0		0		0
168.3	31.6737		0		0		0		0		0
168.4	30.5063		0		0		0		0		0
168.5	31.6623		0		0		0		0		0
168.6	40.3231		0		0		0		0		0
168.7	34.6842		0		0		0		0		0
168.8	32.5766		0		0		0		0		0
168.9	37.4502		0		0		0		0		0
169	35.8143		0		0		0		0		0
169.1	38.4109		0		0		0		0		0
169.2	32.5815		0		0		0		0		0
169.3	37.7137		0		0		0		0		0
169.4	39.8046		0		0		0		0		0
169.5	42.9149		0		0		0		0		0
169.6	40.5986		0		0		0		0		0
169.7	36.8866		0		0		0		0		0
169.8	35.8792		0		0		0		0		0
169.9	39.1116		0		0		0		0		0
170	35.0627		0		0		0		0		0
170.1	34.5543		0		0		0		0		0
170.2	32.8414		0		0		0		0		0
170.3	35.6192		0		0		0		0		0
170.4	32.4623		0		0		0		0		0
170.5	30.1849		0		0		0		0		0
170.6	32.7057		0		0		0		0		0
170.7	28.9174		0		0		0		0		0
170.8	36.1221		0		0		0		0		0
170.9	30.7169		0		0		0		0		0
171	35.1547		0		0		0		0		0
171.1	36.3904		0		0		0		0		0
171.2	31.7535		0		0		0		0		0
171.3	30.0592		0		0		0		0		0
171.4	38.9343		0		0		0		0		0
171.5	36.3368		0		0		0		0		0
171.6	34.483		0		0		0		0		0
171.7	32.5791		0		0		0		0		0
171.8	27.8171		0		0		0		0		0
171.9	36.144		0		0		0		0		0
172	37.6392		0		0		0		0		0
172.1	33.0059		0		0		0		0		0
172.2	42.9994		0		0		0		0		0
172.3	34.2848		0		0		0		0		0
172.4	41.9746		0		0		0		0		0
172.5	35.5347		0		0		0		0		0
172.6	33.8816		0		0		0		0		0
172.7	35.1072		0		0		0		0		0
172.8	42.1038		0		0		0		0		0
172.9	37.1499		0		0		0		0		0
173	35.0109		0		0		0		0		0
173.1	36.4967		0		0		0		0		0
173.2	37.2233		0		0		0		0		0
173.3	33.3753		0		0		0		0		0
173.4	37.6892		0		0		0		0		0
173.5	33.6777		0		0		0		0		0
173.6	39.5131		0		0		0		0		0
173.7	36.7112		0		0		0		0		0
173.8	32.336		0		0		0		0		0
173.9	33.9125		0		0		0		0		0
174	36.2455		0		0		0		0		0
174.1	30.3322		0		0		0		0		0
174.2	36.5643		0		0		0		0		0
174.3	32.6226		0		0		0		0		0
174.4	37.4368		0		0		0		0		0
174.5	40.8535		0		0		0		0		0
174.6	35.5812		0		0		0		0		0
174.7	37.7264		0		0		0		0		0
174.8	34.3573		0		0		0		0		0
174.9	33.2508		0		0		0		0		0
175	39.4908		0		0		0		0		0
175.1	40.4273		0		0		0		0		0
175.2	37.013		0		0		0		0		0
175.3	35.0568		0		0		0		0		0
175.4	37.0551		0		0		0		0		0
175.5	37.2907		0		0		0		0		0
175.6	36.5207		0		0		0		0		0
175.7	35.7849		0		0		0		0		0
175.8	39.6312		0		0		0		0		0
175.9	36.1431		0		0		0		0		0
176	41.9986		0		0		0		0		0
176.1	31.2171		0		0		0		0		0
176.2	40.8967		0		0		0		0		0
176.3	33.4714		0		0		0		0		0
176.4	40.1952		0		0		0		0		0
176.5	40.31		0		0		0		0		0
176.6	29.5654		0		0		0		0		0
176.7	36.5553		0		0		0		0		0
176.8	37.5958		0		0		0		0		0
176.9	36.5067		0		0		0		0		0
177	44.1538		0		0		0		0		0
177.1	35.8322		0		0		0		0		0
177.2	46.2983		0		0		0		0		0
177.3	36.1327		0		0		0		0		0
177.4	39.3164		0		0		0		0		0
177.5	37.0523		0		0		0		0		0
177.6	37.7717		0		0		0		0		0
177.7	39.3775		0		0		0		0		0
177.8	45.0776		0		0		0		0		0
177.9	35.87		0		0		0		0		0
178	42.2627		0		0		0		0		0
178.1	34.1205		0		0		0		0		0
178.2	40.1506		0		0		0		0		0
178.3	39.1139		0		0		0		0		0
178.4	45.1742		0		0		0		0		0
178.5	38.3812		0		0		0		0		0
178.6	44.8693		0		0		0		0		0
178.7	39.1226		0		0		0		0		0
178.8	37.4432		0		0		0		0		0
178.9	44.3249		0		0		0		0		0
179	39.3393		0		0		0		0		0
180.1	47.0201		0		0		0		0		0
180.2	44.3885		0		0		0		0		0
180.3	43.88		0		0		0		0		0
180.4	42.1672		0		0		0		0		0
180.5	44.945		0		0		0		0		0
180.6	41.7881		0		0		0		0		0
180.7	39.5107		0		0		0		0		0
180.8	42.0314		0		0		0		0		0
180.9	38.2432		0		0		0		0		0
181	45.4478		0		0		0		0		0
181.1	40.0427		0		0		0		0		0
181.2	40.9077		0		0		0		0		0
181.3	47.7995		0		0		0		0		0
181.4	44.7576		0		0		0		0		0
181.5	30.5605		0		0		0		0		0
181.6	21.4658		0		0		0		0		0
181.7	38.173		0		0		0		0		0
181.8	45.6088		0		0		0		0		0
181.9	46.2505		0		0		0		0		0
182	47.3728		0		0		0		0		0
182.1	27.7006		0		0		0		0		0
182.2	35.5112		0		0		0		0		0
182.3	46.7628		0		0		0		0		0
182.4	53.9194		0		0		0		0		0
182.5	48.0048		0		0		0		0		0
182.6	40.4614		0		0		0		0		0
182.7	42.0622		0		0		0		0		0
182.8	34.5068		0		0		0		0		0
182.9	54.8979		0		0		0		0		0
183	53.8426		0		0		0		0		0
183.1	44.3387		0		0		0		0		0
183.2	43.5729		0		0		0		0		0
183.3	49.8852		0		0		0		0		0
183.4	38.956		0		0		0		0		0
183.5	41.4786		0		0		0		0		0
183.6	46.0263		0		0		0		0		0
183.7	55.4185		0		0		0		0		0
183.8	49.4581		0		0		0		0		0
183.9	41.4385		0		0		0		0		0
184	36.0383		0		0		0		0		0
184.1	37.1974		0		0		0		0		0
184.2	46.1772		0		0		0		0		0
184.3	49.6556		0		0		0		0		0
184.4	46.1691		0		0		0		0		0
184.5	42.3812		0		0		0		0		0
184.6	40.5932		0		0		0		0		0
184.7	33.6108		0		0		0		0		0
184.8	49.4323		0		0		0		0		0
184.9	43.0192		0		0		0		0		0
185	38.059		0		0		0		0		0
185.1	40.7949		0		0		0		0		0
185.2	41.6232		0		0		0		0		0
185.3	36.2297		0		0		0		0		0
185.4	47.1698		0		0		0		0		0
185.5	49.201		0		0		0		0		0
185.6	42.929		0		0		0		0		0
185.7	47.9231		0		0		0		0		0
185.8	40.8649		0		0		0		0		0
185.9	40.0524		0		0		0		0		0
186	40.122		0		0		0		0		0
186.1	42.2936		0		0		0		0		0
186.2	45.128		0		0		0		0		0
186.3	44.9794		0		0		0		0		0
186.4	45.5819		0		0		0		0		0
186.5	43.5352		0		0		0		0		0
186.6	38.5123		0		0		0		0		0
186.7	44.9496		0		0		0		0		0
186.8	45.4771		0		0		0		0		0
186.9	42.0381		0		0		0		0		0
187	41.4772		0		0		0		0		0
187.1	41.1724		0		0		0		0		0
187.2	41.681		0		0		0		0		0
187.3	40.0074		0		0		0		0		0
187.4	43.4556		0		0		0		0		0
187.5	43.519		0		0		0		0		0
187.6	40.6009		0		0		0		0		0
187.7	43.5174		0		0		0		0		0
187.8	43.6145		0		0		0		0		0
187.9	44.3452		0		0		0		0		0
188	42.3066		0		0		0		0		0
188.1	46.2775		0		0		0		0		0
188.2	41.2248		0		0		0		0		0
188.3	45.1634		0		0		0		0		0
188.4	43.4583		0		0		0		0		0
188.5	43.3796		0		0		0		0		0
188.6	41.8376		0		0		0		0		0
188.7	46.6588		0		0		0		0		0
188.8	43.5127		0		0		0		0		0
188.9	37.8965		0		0		0		0		0
189	42.0962		0		0		0		0		0
189.1	40.436		0		0		0		0		0
189.2	33.1219		0		0		0		0		0
189.3	44.6041		0		0		0		0		0
189.4	46.4051		0		0		0		0		0
189.5	39.063		0		0		0		0		0
189.6	42.7025		0		0		0		0		0
189.7	39.5083		0		0		0		0		0
189.8	45.3874		0		0		0		0		0
189.9	45.8465		0		0		0		0		0
190	44.4712		0		0		0		0		0
190.1	37.8265		0		0		0		0		0
190.2	42.7405		0		0		0		0		0
190.3	36.121		0		0		0		0		0
190.4	40.331		0		0		0		0		0
190.5	42.6961		0		0		0		0		0
190.6	40.2784		0		0		0		0		0
190.7	44.7257		0		0		0		0		0
190.8	41.2283		0		0		0		0		0
190.9	44.3365		0		0		0		0		0
191	40.1045		0		0		0		0		0
191.1	42.3806		0		0		0		0		0
191.2	40.6744		0		0		0		0		0
191.3	47.8965		0		0		0		0		0
191.4	46.067		0		0		0		0		0
191.5	41.7856		0		0		0		0		0
191.6	42.0192		0		0		0		0		0
191.7	37.3324		0		0		0		0		0
191.8	37.1265		0		0		0		0		0
191.9	42.0588		0		0		0		0		0
192	39.5878		0		0		0		0		0
192.1	33.1921		0		0		0		0		0
192.2	45.2728		0		0		0		0		0
192.3	40.2681		0		0		0		0		0
192.4	42.2876		0		0		0		0		0
192.5	38.3431		0		0		0		0		0
192.6	41.4489		0		0		0		0		0
192.7	45.298		0		0		0		0		0
192.8	42.2808		0		0		0		0		0
192.9	37.8194		0		0		0		0		0
193	41.9643		0		0		0		0		0
193.1	36.3849		0		0		0		0		0
193.2	46.0265		0		0		0		0		0
193.3	42.2343		0		0		0		0		0
193.4	39.3879		0		0		0		0		0
193.5	38.2019		0		0		0		0		0
193.6	38.3711		0		0		0		0		0
193.7	36.2312		0		0		0		0		0
193.8	43.9985		0		0		0		0		0
193.9	38.7306		0		0		0		0		0
194	40.5203		0		0		0		0		0
194.1	44.5818		0		0		0		0		0
194.2	35.312		0		0		0		0		0
194.3	35.4571		0		0		0		0		0
194.4	44.9614		0		0		0		0		0
194.5	44.449		0		0		0		0		0
194.6	40.7578		0		0		0		0		0
194.7	46.2249		0		0		0		0		0
194.8	35.502		0		0		0		0		0
194.9	31.5423		0		0		0		0		0
195	42.2277		0		0		0		0		0
195.1	41.2438		0		0		0		0		0
195.2	41.1097		0		0		0		0		0
195.3	40.3113		0		0		0		0		0
195.4	41.7486		0		0		0		0		0
195.5	34.6292		0		0		0		0		0
195.6	42.0405		0		0		0		0		0
195.7	34.8902		0		0		0		0		0
195.8	41.2623		0		0		0		0		0
195.9	39.9278		0		0		0		0		0
196	41.5062		0		0		0		0		0
196.1	33.6663		0		0		0		0		0
196.2	38.7083		0		0		0		0		0
196.3	41.0577		0		0		0		0		0
196.4	39.328		0		0		0		0		0
196.5	38.1461		0		0		0		0		0
196.6	40.4633		0		0		0		0		0
196.7	36.8534		0		0		0		0		0
196.8	43.6121		0		0		0		0		0
196.9	38.1374		0		0		0		0		0
197	38.7175		0		0		0		0		0
197.1	36.9577		0		0		0		0		0
197.2	35.4647		0		0		0		0		0
197.3	39.1228		0		0		0		0		0
197.4	41.388		0		0		0		0		0
197.5	33.9172		0		0		0		0		0
197.6	39.0652		0		0		0		0		0
197.7	31.659		0		0		0		0		0
197.8	44.2485		0		0		0		0		0
197.9	34.7441		0		0		0		0		0
198	41.0516		0		0		0		0		0
198.1	35.0006		0		0		0		0		0
198.2	42.998		0		0		0		0		0
198.3	36.6712		0		0		0		0		0
198.5	37.0585		0		0		0		0		0
198.6	38.9647		0		0		0		0		0
198.7	38.389		0		0		0		0		0
198.8	38.7595		0		0		0		0		0
198.9	24.1426		0		0		0		0		0
199	38.9308		0		0		0		0		0
199.1	34.5119		0		0		0		0		0
199.2	38.9826		0		0		0		0		0
199.3	32.9079		0		0		0		0		0
199.4	34.8642		0		0		0		0		0
199.5	32.1747		0		0		0		0		0
199.6	40.7714		0		0		0		0		0
199.7	34.5203		0		0		0		0		0
199.8	37.02		0		0		0		0		0
199.9	38.1897		0		0		0		0		0
200	36.319		0		0		0		0		0
200.1	37.8195		0		0		0		0		0
200.2	37.333		0		0		0		0		0
200.3	36.3467		0		0		0		0		0
200.4	28.6302		0		0		0		0		0
200.5	43.2178		0		0		0		0		0
200.6	34.8382		0		0		0		0		0
200.7	35.3138		0		0		0		0		0
200.8	36.2401		0		0		0		0		0
200.9	32.2219		0		0		0		0		0
201	33.4932		0		0		0		0		0
201.1	36.6677		0		0		0		0		0
201.2	37.0086		0		0		0		0		0
201.3	36.112		0		0		0		0		0
201.4	38.9719		0		0		0		0		0
201.5	33.4847		0		0		0		0		0
201.6	31.8314		0		0		0		0		0
201.7	33.7141		0		0		0		0		0
201.8	34.5071		0		0		0		0		0
201.9	35.5003		0		0		0		0		0
202	32.8146		0		0		0		0		0
202.1	43.3449		0		0		0		0		0
202.2	37.1408		0		0		0		0		0
202.3	31.4178		0		0		0		0		0
202.4	31.8147		0		0		0		0		0
202.5	35.153		0		0		0		0		0
202.6	34.1686		0		0		0		0		0
202.7	36.5862		0		0		0		0		0
202.8	39.3586		0		0		0		0		0
202.9	35.5587		0		0		0		0		0
203	31.3426		0		0		0		0		0
203.1	32.4699		0		0		0		0		0
203.2	29.8809		0		0		0		0		0
203.3	34.8069		0		0		0		0		0
203.4	27.4722		0		0		0		0		0
203.5	33.0355		0		0		0		0		0
203.6	30.0239		0		0		0		0		0
203.7	32.9229		0		0		0		0		0
203.8	35.5191		0		0		0		0		0
203.9	38.6671		0		0		0		0		0
204	31.4704		0		0		0		0		0
204.1	38.5621		0		0		0		0		0
204.2	38.0634		0		0		0		0		0
204.3	33.8172		0		0		0		0		0
204.4	33.6836		0		0		0		0		0
204.5	33.6456		0		0		0		0		0
204.6	33.3022		0		0		0		0		0
204.7	30.8171		0		0		0		0		0
204.8	33.1184		0		0		0		0		0
204.9	25.334		0		0		0		0		0
205	28.254		0		0		0		0		0
205.1	32.0831		0		0		0		0		0
205.2	31.3173		0		0		0		0		0
205.3	35.0101		0		0		0		0		0
205.4	29.2562		0		0		0		0		0
205.5	31.2004		0		0		0		0		0
205.6	34.4347		0		0		0		0		0
205.7	25.8055		0		0		0		0		0
205.8	36.0065		0		0		0		0		0
205.9	29.5764		0		0		0		0		0
206	28.1592		0		0		0		0		0
206.1	32.6741		0		0		0		0		0
206.2	19.9733		0		0		0		0		0
206.3	29.9863		0		0		0		0		0
206.5	33.0093		0		0		0		0		0
206.7	26.6688		0		0		0		0		0
206.8	30.7789		0		0		0		0		0
207	31.3212		0		0		0		0		0
207.1	9.6862		0		0		0		0		0
207.2	31.7163		0		0		0		0		0
207.3	27.8364		0		0		0		0		0
207.4	26.526		0		0		0		0		0
207.5	39.6105		0		0		0		0		0
207.6	24.2933		0		0		0		0		0
207.7	35.5914		0		0		0		0		0
207.8	27.2898		0		0		0		0		0
207.9	23.1996		0		0		0		0		0
208	29.6867		0		0		0		0		0
208.1	28.215		0		0		0		0		0
208.2	24.96		0		0		0		0		0
208.3	32.2373		0		0		0		0		0
208.4	27.5645		0		0		0		0		0
208.5	31.4819		0		0		0		0		0
208.6	24.6266		0		0		0		0		0
208.7	33.073		0		0		0		0		0
208.8	32.7026		0		0		0		0		0
208.9	33.1228		0		0		0		0		0
209	29.9654		0		0		0		0		0
209.1	30.8624		0		0		0		0		0
209.2	28.965		0		0		0		0		0
209.3	22.9367		0		0		0		0		0
209.4	28.1919		0		0		0		0		0
209.5	23.2502		0		0		0		0		0
209.6	27.5806		0		0		0		0		0
209.7	27.3347		0		0		0		0		0
209.8	22.5558		0		0		0		0		0
209.9	23.6205		0		0		0		0		0
210	25.8519		0		0		0		0		0
210.1	29.6198		0		0		0		0		0
210.2	26.0246		0		0		0		0		0
210.3	27.2278		0		0		0		0		0
210.4	25.3874		0		0		0		0		0
210.5	26.1982		0		0		0		0		0
210.6	27.1454		0		0		0		0		0
210.7	25.9282		0		0		0		0		0
210.8	28.6719		0		0		0		0		0
210.9	22.0361		0		0		0		0		0
211	25.532		0		0		0		0		0
211.1	29.5474		0		0		0		0		0
211.2	28.6036		0		0		0		0		0
211.3	25.9214		0		0		0		0		0
211.4	25.3983		0		0		0		0		0
211.5	24.8518		0		0		0		0		0
211.6	23.1011		0		0		0		0		0
211.7	23.6889		0		0		0		0		0
211.8	25.4222		0		0		0		0		0
211.9	25.3075		0		0		0		0		0
212	27.086		0		0		0		0		0
212.1	25.5337		0		0		0		0		0
212.2	24.6114		0		0		0		0		0
212.3	23.08		0		0		0		0		0
212.4	26.1367		0		0		0		0		0
212.5	27.2972		0		0		0		0		0
212.6	26.9382		0		0		0		0		0
212.7	17.1903		0		0		0		0		0
212.8	25.369		0		0		0		0		0
212.9	20.5578		0		0		0		0		0
213	21.3039		0		0		0		0		0
213.1	22.273		0		0		0		0		0
213.2	23.1975		0		0		0		0		0
213.3	25.2869		0		0		0		0		0
213.4	22.9686		0		0		0		0		0
213.5	22.9992		0		0		0		0		0
213.6	26.2146		0		0		0		0		0
213.7	26.5132		0		0		0		0		0
213.8	18.0672		0		0		0		0		0
213.9	19.0421		0		0		0		0		0
214	28.2297		0		0		0		0		0
214.1	25.2864		0		0		0		0		0
214.2	23.5067		0		0		0		0		0
214.3	30.1223		0		0		0		0		0
214.4	18.3626		0		0		0		0		0
214.5	20.5817		0		0		0		0		0
214.6	26.7086		0		0		0		0		0
214.7	20.9691		0		0		0		0		0
214.8	30.6484		0		0		0		0		0
214.9	25.6874		0		0		0		0		0
215	24.1639		0		0		0		0		0
215.1	20.3774		0		0		0		0		0
215.2	18.9266		0		0		0		0		0
215.3	20.3393		0		0		0		0		0
215.4	20.2124		0		0		0		0		0
215.5	19.1329		0		0		0		0		0
215.6	28.9701		0		0		0		0		0
215.7	24.1848		0		0		0		0		0
215.8	19.6991		0		0		0		0		0
215.9	18.8789		0		0		0		0		0
216	21.0176		0		0		0		0		0
216.1	27.6865		0		0		0		0		0
216.2	20.1896		0		0		0		0		0
216.3	20.7773		0		0		0		0		0
216.4	20.3093		0		0		0		0		0
216.5	23.0888		0		0		0		0		0
216.6	20.2769		0		0		0		0		0
216.7	17.7455		0		0		0		0		0
216.8	23.1696		0		0		0		0		0
216.9	20.2709		0		0		0		0		0
217	16.6827		0		0		0		0		0
217.1	17.6109		0		0		0		0		0
217.2	17.7895		0		0		0		0		0
217.3	14.2196		0		0		0		0		0
217.4	19.5052		0		0		0		0		0
217.5	22.9226		0		0		0		0		0
217.6	20.0618		0		0		0		0		0
217.7	19.3746		0		0		0		0		0
217.8	22.1743		0		0		0		0		0
217.9	20.5938		0		0		0		0		0
218	19.4457		0		0		0		0		0
218.1	19.511		0		0		0		0		0
218.2	20.3966		0		0		0		0		0
218.3	20.0716		0		0		0		0		0
218.4	18.674		0		0		0		0		0
218.5	20.5719		0		0		0		0		0
218.6	19.8808		0		0		0		0		0
218.7	23.4167		0		0		0		0		0
218.8	21.5394		0		0		0		0		0
218.9	18.628		0		0		0		0		0
219	18.2146		0		0		0		0		0
219.1	22.2263		0		0		0		0		0
219.2	24.9031		0		0		0		0		0
219.3	20.5214		0		0		0		0		0
219.4	19.4481		0		0		0		0		0
219.5	20.097		0		0		0		0		0
219.6	23.8453		0		0		0		0		0
219.7	17.4689		0		0		0		0		0
219.8	17.1078		0		0		0		0		0
219.9	24.655		0		0		0		0		0
220	15.604		0		0		0		0		0
220.1	22.9546		0		0		0		0		0
220.2	14.8343		0		0		0		0		0
220.3	13.1466		0		0		0		0		0
220.4	17.8156		0		0		0		0		0
220.5	18.9042		0		0		0		0		0
220.6	20.803		0		0		0		0		0
220.7	18.4978		0		0		0		0		0
220.8	12.5572		0		0		0		0		0
220.9	15.9782		0		0		0		0		0
221	24.1028		0		0		0		0		0
221.1	17.5093		0		0		0		0		0
221.2	9.9282		0		0		0		0		0
221.3	15.3934		0		0		0		0		0
221.4	23.0019		0		0		0		0		0
221.5	19.5962		0		0		0		0		0
221.6	17.7477		0		0		0		0		0
221.7	21.1617		0		0		0		0		0
221.8	21.7219		0		0		0		0		0
221.9	25.9674		0		0		0		0		0
222	17.9514		0		0		0		0		0
222.1	15.6274		0		0		0		0		0
222.2	20.5315		0		0		0		0		0
222.3	21.7585		0		0		0		0		0
222.4	20.885		0		0		0		0		0
222.5	11.4086		0		0		0		0		0
222.6	14.769		0		0		0		0		0
222.7	15.1511		0		0		0		0		0
222.8	17.0005		0		0		0		0		0
222.9	18.8917		0		0		0		0		0
223	10.9191		0		0		0		0		0
223.1	14.4323		0		0		0		0		0
223.2	16.0437		0		0		0		0		0
223.3	23.8571		0		0		0		0		0
223.4	14.3429		0		0		0		0		0
223.5	13.569		0		0		0		0		0
223.6	20.9527		0		0		0		0		0
223.7	19.9375		0		0		0		0		0
223.8	8.2528		0		0		0		0		0
223.9	10.682		0		0		0		0		0
224	16.633		0		0		0		0		0
224.1	20.1945		0		0		0		0		0
224.3	10.3048		0		0		0		0		0
224.4	17.4191		0		0		0		0		0
224.5	11.1871		0		0		0		0		0
224.7	10.4288		0		0		0		0		0
224.8	16.7333		0		0		0		0		0
225.1	13.9126		0		0		0		0		0
225.5	17.8327		0		0		0		0		0
225.6	7.7643		0		0		0		0		0
225.8	15.9851		0		0		0		0		0
225.9	18.6796		0		0		0		0		0
226	5.0089		0		0		0		0		0
226.1	20.2286		0		0		0		0		0
226.2	24.6415		0		0		0		0		0
226.3	19.5774		0		0		0		0		0
226.4	8.1837		0		0		0		0		0
226.5	11.0205		0		0		0		0		0
226.6	21.8546		0		0		0		0		0
226.7	17.5658		0		0		0		0		0
226.8	13.4552		0		0		0		0		0
226.9	11.9966		0		0		0		0		0
227	16.9313		0		0		0		0		0
227.1	18.2151		0		0		0		0		0
227.2	18.2753		0		0		0		0		0
227.3	10.6621		0		0		0		0		0
227.4	17.0187		0		0		0		0		0
227.5	17.4942		0		0		0		0		0
227.6	22.2819		0		0		0		0		0
227.7	13.3107		0		0		0		0		0
227.8	13.4674		0		0		0		0		0
227.9	15.2584		0		0		0		0		0
228	13.8193		0		0		0		0		0
228.1	11.3205		0		0		0		0		0
228.2	11.2851		0		0		0		0		0
228.3	13.1588		0		0		0		0		0
228.4	17.1172		0		0		0		0		0
228.5	12.2139		0		0		0		0		0
228.6	11.2596		0		0		0		0		0
228.7	11.9102		0		0		0		0		0
228.8	9.2495		0		0		0		0		0
228.9	7.1137		0		0		0		0		0
229	14.1895		0		0		0		0		0
229.1	11.0226		0		0		0		0		0
229.2	5.6779		0		0		0		0		0
229.3	16.289		0		0		0		0		0
229.4	10.8172		0		0		0		0		0
229.5	13.4411		0		0		0		0		0
229.6	11.669		0		0		0		0		0
229.7	14.7541		0		0		0		0		0
229.8	10.1824		0		0		0		0		0
229.9	9.0421		0		0		0		0		0
230	7.7136		0		0		0		0		0
230.1	9.3247		0		0		0		0		0
230.2	13.3995		0		0		0		0		0
230.3	17.53		0		0		0		0		0
230.4	12.2301		0		0		0		0		0
230.5	9.3298		0		0		0		0		0
230.6	14.0573		0		0		0		0		0
230.7	16.0925		0		0		0		0		0
230.8	8.008		0		0		0		0		0
230.9	6.8678		0		0		0		0		0
231	10.9854		0		0		0		0		0
231.1	13.7883		0		0		0		0		0
231.2	9.9136		0		0		0		0		0
231.3	7.6169		0		0		0		0		0
231.4	9.0928		0		0		0		0		0
231.5	12.9402		0		0		0		0		0
231.6	9.0587		0		0		0		0		0
231.7	10.3162		0		0		0		0		0
231.8	7.6835		0		0		0		0		0
231.9	14.2555		0		0		0		0		0
232	10.9246		0		0		0		0		0
232.1	11.0068		0		0		0		0		0
232.2	10.4395		0		0		0		0		0
232.3	11.7142		0		0		0		0		0
232.4	11.2099		0		0		0		0		0
232.5	7.1078		0		0		0		0		0
232.6	9.8681		0		0		0		0		0
232.7	13.1528		0		0		0		0		0
232.8	11.2333		0		0		0		0		0
232.9	8.2086		0		0		0		0		0
233	11.4279		0		0		0		0		0
233.1	6.8075		0		0		0		0		0
233.2	4.8052		0		0		0		0		0
233.3	9.0645		0		0		0		0		0
233.4	7.0815		0		0		0		0		0
233.5	10.1649		0		0		0		0		0
233.6	7.917		0		0		0		0		0
233.7	10.3246		0		0		0		0		0
233.8	9.9757		0		0		0		0		0
233.9	13.1094		0		0		0		0		0
234	6.2993		0		0		0		0		0
234.1	7.3711		0		0		0		0		0
234.2	10.2687		0		0		0		0		0
234.3	14.4327		0		0		0		0		0
234.4	11.0264		0		0		0		0		0
234.5	6.9538		0		0		0		0		0
234.6	12.4458		0		0		0		0		0
234.7	9.095		0		0		0		0		0
234.8	9.1531		0		0		0		0		0
234.9	15.524		0		0		0		0		0
235	7.9717		0		0		0		0		0
235.1	8.2058		0		0		0		0		0
235.2	5.547		0		0		0		0		0
235.3	14.1766		0		0		0		0		0
235.4	4.8839		0		0		0		0		0
235.5	16.2585		0		0		0		0		0
235.6	8.5835		0		0		0		0		0
235.7	9.3621		0		0		0		0		0
235.8	6.6404		0		0		0		0		0
235.9	4.9975		0		0		0		0		0
236	13.1474		0		0		0		0		0
236.1	7.1066		0		0		0		0		0
236.2	3.3017		0		0		0		0		0
236.3	16.8313		0		0		0		0		0
236.4	5.25		0		0		0		0		0
236.5	10.5975		0		0		0		0		0
236.6	3.0813		0		0		0		0		0
236.7	6.341		0		0		0		0		0
236.8	11.3963		0		0		0		0		0
236.9	7.3571		0		0		0		0		0
237	12.5539		0		0		0		0		0
237.1	8.4318		0		0		0		0		0
237.2	8.1085		0		0		0		0		0
237.3	10.3376		0		0		0		0		0
237.4	6.8938		0		0		0		0		0
237.5	5.7414		0		0		0		0		0
237.6	7.1306		0		0		0		0		0
237.7	10.1355		0		0		0		0		0
237.8	3.7978		0		0		0		0		0
237.9	11.4306		0		0		0		0		0
238	9.3098		0		0		0		0		0
238.1	9.5977		0		0		0		0		0
238.2	9.791		0		0		0		0		0
238.3	6.8276		0		0		0		0		0
238.4	5.9244		0		0		0		0		0
238.5	6.6962		0		0		0		0		0
238.6	13.2256		0		0		0		0		0
238.7	8.1108		0		0		0		0		0
238.8	4.8137		0		0		0		0		0
238.9	7.9031		0		0		0		0		0
239	1.587		0		0		0		0		0
239.1	9.1565		0		0		0		0		0
239.2	5.4607		0		0		0		0		0
239.3	5.5263		0		0		0		0		0
239.4	9.1288		0		0		0		0		0
239.5	4.1865		0		0		0		0		0
239.6	6.7326		0		0		0		0		0
239.7	6.5566		0		0		0		0		0
239.8	9.2298		0		0		0		0		0
239.9	4.6345		0		0		0		0		0
240	7.4314		0		0		0		0		0
240.1	5.2142		0		0		0		0		0
240.2	2.7453		0		0		0		0		0
240.3	8.9323		0		0		0		0		0
240.4	5.0698		0		0		0		0		0
240.5	6.5911		0		0		0		0		0
240.6	5.9607		0		0		0		0		0
240.7	10.7789		0		0		0		0		0
240.8	7.548		0		0		0		0		0
240.9	3.808		0		0		0		0		0
241	-2.5486		0		0		0		0		0
241.1	8.2543		0		0		0		0		0
241.2	7.6524		0		0		0		0		0
241.3	8.1032		0		0		0		0		0
241.4	13.3239		0		0		0		0		0
241.5	7.4291		0		0		0		0		0
241.6	3.9286		0		0		0		0		0
241.7	5.5985		0		0		0		0		0
241.8	7.724		0		0		0		0		0
241.9	6.0255		0		0		0		0		0
242	6.8042		0		0		0		0		0
242.1	5.3385		0		0		0		0		0
242.2	4.7606		0		0		0		0		0
242.3	9.9301		0		0		0		0		0
242.4	0.097		0		0		0		0		0
242.5	9.6292		0		0		0		0		0
242.6	13.3647		0		0		0		0		0
242.7	3.0774		0		0		0		0		0
242.8	13.2052		0		0		0		0		0
242.9	-3.239		0		0		0		0		0
243	2.7127		0		0		0		0		0
243.1	12.632		0		0		0		0		0
243.2	-2.9401		0		0		0		0		0
243.3	10.2863		0		0		0		0		0
243.5	6.0321		0		0		0		0		0
243.7	10.0365		0		0		0		0		0
243.8	-10.8899		0		0		0		0		0
243.9	13.4526		0		0		0		0		0
244	1.4379		0		0		0		0		0
244.1	7.7786		0		0		0		0		0
244.2	10.0554		0		0		0		0		0
244.3	-3.072		0		0		0		0		0
244.4	9.8305		0		0		0		0		0
244.5	5.6686		0		0		0		0		0
244.6	0.8833		0		0		0		0		0
244.7	13.372		0		0		0		0		0
244.8	8.6933		0		0		0		0		0
244.9	3.8628		0		0		0		0		0
245	11.4379		0		0		0		0		0
245.1	5.7143		0		0		0		0		0
245.2	3.9521		0		0		0		0		0
245.3	4.8845		0		0		0		0		0
245.4	1.0011		0		0		0		0		0
245.5	10.4639		0		0		0		0		0
245.6	2.5992		0		0		0		0		0
245.7	6.2864		0		0		0		0		0
245.8	0.6378		0		0		0		0		0
245.9	4.8748		0		0		0		0		0
246	2.7205		0		0		0		0		0
246.1	4.138		0		0		0		0		0
246.2	10.5701		0		0		0		0		0
246.3	6.634		0		0		0		0		0
246.4	7.2897		0		0		0		0		0
246.5	2.9316		0		0		0		0		0
246.6	3.4979		0		0		0		0		0
246.7	9.6466		0		0		0		0		0
246.8	3.2592		0		0		0		0		0
246.9	3.8499		0		0		0		0		0
247	9.4209		0		0		0		0		0
247.1	3.3313		0		0		0		0		0
247.2	0.9717		0		0		0		0		0
247.3	8.1452		0		0		0		0		0
247.4	3.5264		0		0		0		0		0
247.5	9.0088		0		0		0		0		0
247.6	3.494		0		0		0		0		0
247.7	3.6498		0		0		0		0		0
247.8	7.9744		0		0		0		0		0
247.9	2.108		0		0		0		0		0
248	2.5248		0		0		0		0		0
248.1	5.4138		0		0		0		0		0
248.2	1.111		0		0		0		0		0
248.3	1.3828		0		0		0		0		0
248.4	4.2837		0		0		0		0		0
248.5	6.0035		0		0		0		0		0
248.6	3.4195		0		0		0		0		0
248.7	-1.1584		0		0		0		0		0
248.8	2.283		0		0		0		0		0
248.9	4.0502		0		0		0		0		0
249	4.2641		0		0		0		0		0
249.1	3.6515		0		0		0		0		0
249.2	2.3939		0		0		0		0		0
249.3	8.4453		0		0		0		0		0
249.4	3.5147		0		0		0		0		0
249.5	6.2048		0		0		0		0		0
249.6	-0.00594		0		0		0		0		0
249.7	2.7285		0		0		0		0		0
249.8	2.7264		0		0		0		0		0
249.9	4.6119		0		0		0		0		0
250	3.2257		0		0		0		0		0
250.1	-0.6278		0		0		0		0		0
250.2	-2.2184		0		0		0		0		0
250.3	6.4797		0		0		0		0		0
250.4	-1.7214		0		0		0		0		0
250.5	10.5682		0		0		0		0		0
250.6	-2.6957		0		0		0		0		0
250.7	6.8502		0		0		0		0		0
250.8	1.595		0		0		0		0		0
250.9	6.8101		0		0		0		0		0
251	-1.126		0		0		0		0		0
251.1	5.148		0		0		0		0		0
251.2	-5.943		0		0		0		0		0
251.3	0.0544		0		0		0		0		0
251.4	1.4974		0		0		0		0		0
251.6	6.6115		0		0		0		0		0
251.7	5.8183		0		0		0		0		0
251.8	-3.5288		0		0		0		0		0
251.9	3.7016		0		0		0		0		0
252	0.1999		0		0		0		0		0
252.1	2.4606		0		0		0		0		0
252.2	1.3911		0		0		0		0		0
252.3	3.8657		0		0		0		0		0
252.4	7.1248		0		0		0		0		0
252.5	0.8436		0		0		0		0		0
252.6	1.2157		0		0		0		0		0
252.7	-0.693		0		0		0		0		0
252.8	-0.0924		0		0		0		0		0
252.9	6.5958		0		0		0		0		0
253	-0.9464		0		0		0		0		0
253.1	-0.8414		0		0		0		0		0
253.2	2.143		0		0		0		0		0
253.3	-0.0283		0		0		0		0		0
253.4	2.135		0		0		0		0		0
253.5	-0.4813		0		0		0		0		0
253.6	-4.4433		0		0		0		0		0
253.7	-0.5638		0		0		0		0		0
253.8	1.6852		0		0		0		0		0
253.9	-2.4088		0		0		0		0		0
254	-7.1634		0		0		0		0		0
254.1	-0.9784		0		0		0		0		0
254.2	-2.8367		0		0		0		0		0
254.3	1.2564		0		0		0		0		0
254.4	3.1745		0		0		0		0		0
254.5	-0.0571		0		0		0		0		0
254.6	1.6826		0		0		0		0		0
254.7	0.7983		0		0		0		0		0
254.8	1.6856		0		0		0		0		0
254.9	-2.0372		0		0		0		0		0
255	1.0505		0		0		0		0		0
255.1	0.3982		0		0		0		0		0
255.2	-4.6915		0		0		0		0		0
255.3	0.0981		0		0		0		0		0
255.4	1.9726		0		0		0		0		0
255.5	-4.7563		0		0		0		0		0
255.6	8.3513		0		0		0		0		0
255.7	1.6277		0		0		0		0		0
255.8	-1.1115		0		0		0		0		0
255.9	6.0581		0		0		0		0		0
256	-4.1405		0		0		0		0		0
256.1	-7.5947		0		0		0		0		0
256.2	-1.6019		0		0		0		0		0
256.3	-0.8286		0		0		0		0		0
256.4	-7.0891		0		0		0		0		0
256.5	-5.4642		0		0		0		0		0
256.6	-2.468		0		0		0		0		0
256.7	-0.0407		0		0		0		0		0
256.8	1.8556		0		0		0		0		0
256.9	-4.1726		0		0		0		0		0
257	-1.5556		0		0		0		0		0
257.1	-1.068		0		0		0		0		0
257.2	-0.1342		0		0		0		0		0
257.3	-5.6363		0		0		0		0		0
257.4	1.3079		0		0		0		0		0
257.5	-3.6553		0		0		0		0		0
257.6	-2.8143		0		0		0		0		0
257.7	3.3663		0		0		0		0		0
257.8	0.6608		0		0		0		0		0
257.9	0.4953		0		0		0		0		0
258	-5.8565		0		0		0		0		0
258.1	-2.0177		0		0		0		0		0
258.2	3.1208		0		0		0		0		0
258.3	-1.7597		0		0		0		0		0
258.4	3.0875		0		0		0		0		0
258.5	-1.4194		0		0		0		0		0
258.6	0.2588		0		0		0		0		0
258.7	3.0328		0		0		0		0		0
258.8	0.8727		0		0		0		0		0
258.9	0.2464		0		0		0		0		0
259	4.9314		0		0		0		0		0
259.1	-1.3691		0		0		0		0		0
259.2	-0.7305		0		0		0		0		0
259.3	0.4672		0		0		0		0		0
259.4	-3.4886		0		0		0		0		0
259.5	1.199		0		0		0		0		0
259.6	5.4464		0		0		0		0		0
259.7	0.6902		0		0		0		0		0
259.8	0.6252		0		0		0		0		0
259.9	-3.771		0		0		0		0		0
260	-0.3796		0		0		0		0		0
260.1	4.3998		0		0		0		0		0
260.2	-2.9219		0		0		0		0		0
260.3	1.0369		0		0		0		0		0
260.4	1.649		0		0		0		0		0
260.5	-1.6462		0		0		0		0		0
260.6	0.0624		0		0		0		0		0
260.7	-6.2703		0		0		0		0		0
260.8	-1.5536		0		0		0		0		0
260.9	3.5373		0		0		0		0		0
261	-0.2166		0		0		0		0		0
261.1	1.4479		0		0		0		0		0
261.2	-1.5566		0		0		0		0		0
261.3	-1.0298		0		0		0		0		0
261.4	1.7083		0		0		0		0		0
261.5	1.6561		0		0		0		0		0
261.6	-1.1161		0		0		0		0		0
261.7	-6.3422		0		0		0		0		0
261.8	-2.8775		0		0		0		0		0
261.9	-1.2968		0		0		0		0		0
262	-2.9344		0		0		0		0		0
262.1	2.2617		0		0		0		0		0
262.2	3.2256		0		0		0		0		0
262.3	-2.0875		0		0		0		0		0
262.4	-10.3678		0		0		0		0		0
262.5	0.5218		0		0		0		0		0
262.6	-1.5423		0		0		0		0		0
262.7	5.5155		0		0		0		0		0
262.8	1.1689		0		0		0		0		0
262.9	3.5536		0		0		0		0		0
263	-2.0634		0		0		0		0		0
263.1	-12.8011		0		0		0		0		0
263.2	-1.6142		0		0		0		0		0
263.3	-1.7056		0		0		0		0		0
263.4	0.5078		0		0		0		0		0
263.5	0.2765		0		0		0		0		0
263.6	-5.1656		0		0		0		0		0
263.7	-2.7372		0		0		0		0		0
263.8	-5.0284		0		0		0		0		0
263.9	-3.293		0		0		0		0		0
264	3.5641		0		0		0		0		0
264.1	-3.305		0		0		0		0		0
264.2	-5.7829		0		0		0		0		0
264.3	-0.2865		0		0		0		0		0
264.4	-9.7599		0		0		0		0		0
264.5	-8.3083		0		0		0		0		0
264.6	3.4091		0		0		0		0		0
264.7	-2.7857		0		0		0		0		0
264.8	-6.7092		0		0		0		0		0
264.9	-16.8343		0		0		0		0		0
265	-10.9486		0		0		0		0		0
265.1	-9.8676		0		0		0		0		0
265.2	-2.9074		0		0		0		0		0
265.3	-2.7888		0		0		0		0		0
265.4	-1.7776		0		0		0		0		0
265.5	-9.9323		0		0		0		0		0
265.6	-8.0749		0		0		0		0		0
265.7	-4.3166		0		0		0		0		0
265.8	-1.5141		0		0		0		0		0
265.9	-3.1453		0		0		0		0		0
266	0.2667		0		0		0		0		0
266.1	-2.9394		0		0		0		0		0
266.2	-4.7249		0		0		0		0		0
266.3	-10.87		0		0		0		0		0
266.4	-3.8564		0		0		0		0		0
266.5	1.4353		0		0		0		0		0
266.6	1.4607		0		0		0		0		0
266.7	4.8492		0		0		0		0		0
266.8	-15.1826		0		0		0		0		0
266.9	-8.5206		0		0		0		0		0
267	-4.1825		0		0		0		0		0
267.1	5.7383		0		0		0		0		0
267.2	5.6848		0		0		0		0		0
267.3	6.9155		0		0		0		0		0
267.4	-5.5479		0		0		0		0		0
267.5	3.668		0		0		0		0		0
267.6	5.6475		0		0		0		0		0
267.7	-6.6681		0		0		0		0		0
267.8	5.7828		0		0		0		0		0
267.9	19.7565		0		0		0		0		0
268	-2.7575		0		0		0		0		0
268.1	-14.5547		0		0		0		0		0
268.2	-11.9041		0		0		0		0		0
268.3	-1.2913		0		0		0		0		0
268.4	8.6821		0		0		0		0		0
268.5	14.8134		0		0		0		0		0
268.6	13.225		0		0		0		0		0
282.6	-1.4861		0		0		0		0		0
282.7	5.5503		0		0		0		0		0
282.8	2.5189		0		0		0		0		0
282.9	7.4703		0		0		0		0		0
283	-6.6838		0		0		0		0		0
283.1	-1.6129		0		0		0		0		0
283.2	-7.0437		0		0		0		0		0
283.3	-7.9018		0		0		0		0		0
283.4	4.1507		0		0		0		0		0
283.5	3.326		0		0		0		0		0
283.6	-8.0561		0		0		0		0		0
283.7	1.9847		0		0		0		0		0
283.8	-4.0656		0		0		0		0		0
283.9	3.736		0		0		0		0		0
284.1	2.1004		0		0		0		0		0
284.2	-2.1711		0		0		0		0		0
284.3	-4.7389		0		0		0		0		0
284.4	-2.8483		0		0		0		0		0
284.5	8.8806		0		0		0		0		0
284.6	3.2836		0		0		0		0		0
284.7	-1.5551		0		0		0		0		0
284.8	6.0865		0		0		0		0		0
284.9	5.5829		0		0		0		0		0
285	4.673		0		0		0		0		0
285.1	4.697		0		0		0		0		0
285.2	4.8527		0		0		0		0		0
285.3	-0.5269		0		0		0		0		0
285.4	-3.0455		0		0		0		0		0
285.5	6.734		0		0		0		0		0
285.6	-8.0674		0		0		0		0		0
285.7	2.7194		0		0		0		0		0
285.8	0.3265		0		0		0		0		0
285.9	3.238		0		0		0		0		0
286	-2.0765		0		0		0		0		0
286.1	-6.8786		0		0		0		0		0
286.2	4.1284		0		0		0		0		0
286.3	-7.3124		0		0		0		0		0
286.4	3.4042		0		0		0		0		0
286.5	-2.0776		0		0		0		0		0
286.6	0.8867		0		0		0		0		0
286.7	3.7811		0		0		0		0		0
286.8	5.8278		0		0		0		0		0
286.9	-2.4443		0		0		0		0		0
287	3.901		0		0		0		0		0
287.1	2.7045		0		0		0		0		0
287.2	5.1973		0		0		0		0		0
287.3	-2.1423		0		0		0		0		0
287.4	6.5257		0		0		0		0		0
287.5	1.208		0		0		0		0		0
287.6	6.4373		0		0		0		0		0
287.7	-2.3633		0		0		0		0		0
287.8	9.3868		0		0		0		0		0
287.9	-3.2478		0		0		0		0		0
288	12.3018		0		0		0		0		0
288.1	-7.1582		0		0		0		0		0
288.2	18.8606		0		0		0		0		0
288.3	-0.4753		0		0		0		0		0
288.5	-1.2337		0		0		0		0		0
288.6	9.4918		0		0		0		0		0
288.7	-13.4874		0		0		0		0		0
288.8	9.4158		0		0		0		0		0
288.9	0.894		0		0		0		0		0
289	-1.0312		0		0		0		0		0
289.1	-3.2642		0		0		0		0		0
289.2	-0.7775		0		0		0		0		0
289.3	-2.3216		0		0		0		0		0
289.4	0.5378		0		0		0		0		0
289.5	2.2657		0		0		0		0		0
289.6	-7.4994		0		0		0		0		0
289.7	2.6126		0		0		0		0		0
289.8	-3.5861		0		0		0		0		0
289.9	-1.339		0		0		0		0		0
290	0.2404		0		0		0		0		0
290.1	1.4246		0		0		0		0		0
290.2	2.2683		0		0		0		0		0
290.3	-3.0143		0		0		0		0		0
290.4	6.0028		0		0		0		0		0
290.5	-3.8329		0		0		0		0		0
290.6	2.5107		0		0		0		0		0
290.7	-1.0443		0		0		0		0		0
290.8	-3.5172		0		0		0		0		0
290.9	3.4306		0		0		0		0		0
291	7.2787		0		0		0		0		0
291.1	-3.3549		0		0		0		0		0
291.2	-0.1974		0		0		0		0		0
291.3	-3.143		0		0		0		0		0
291.4	-4.1376		0		0		0		0		0
291.5	0.5435		0		0		0		0		0
291.6	6.304		0		0		0		0		0
291.7	-0.1391		0		0		0		0		0
291.8	0.2366		0		0		0		0		0
291.9	1.0774		0		0		0		0		0
292	0.3336		0		0		0		0		0
292.1	2.8537		0		0		0		0		0
292.2	-2.3662		0		0		0		0		0
292.3	-0.3918		0		0		0		0		0
292.4	-2.3306		0		0		0		0		0
292.5	-2.5435		0		0		0		0		0
292.6	-2.2215		0		0		0		0		0
292.7	-1.259		0		0		0		0		0
292.8	3.2116		0		0		0		0		0
292.9	7.4296		0		0		0		0		0
293	-0.255		0		0		0		0		0
293.1	6.4861		0		0		0		0		0
293.2	7.3327		0		0		0		0		0
293.3	-1.362		0		0		0		0		0
293.4	-4.6694		0		0		0		0		0
293.5	4.1281		0		0		0		0		0
293.6	1.281		0		0		0		0		0
293.7	5.4111		0		0		0		0		0
293.8	4.6297		0		0		0		0		0
293.9	-5.9026		0		0		0		0		0
294	2.1773		0		0		0		0		0
294.1	4.4006		0		0		0		0		0
294.2	-5.9336		0		0		0		0		0
294.3	-1.0905		0		0		0		0		0
294.4	-3.8877		0		0		0		0		0
294.5	-5.7306		0		0		0		0		0
294.6	-3.7111		0		0		0		0		0
294.7	-9.7971		0		0		0		0		0
294.8	-4.7647		0		0		0		0		0
294.9	-2.3557		0		0		0		0		0
295	-2.5821		0		0		0		0		0
295.1	0.3154		0		0		0		0		0
295.2	8.6436		0		0		0		0		0
295.3	-2.3746		0		0		0		0		0
295.4	5.8235		0		0		0		0		0
295.5	12.2317		0		0		0		0		0
295.6	0.7066		0		0		0		0		0
295.7	4.1736		0		0		0		0		0
295.8	-0.9276		0		0		0		0		0
295.9	-0.441		0		0		0		0		0
296	13.5061		0		0		0		0		0
296.1	-15.2872		0		0		0		0		0
296.2	11.2742		0		0		0		0		0
296.4	3.2593		0		0		0		0		0
296.7	3.6128		0		0		0		0		0
296.9	2.4973		0		0		0		0		0
297.1	10.4142		0		0		0		0		0
297.2	-9.6203		0		0		0		0		0
297.3	8.6634		0		0		0		0		0
297.4	4.8355		0		0		0		0		0
297.5	-0.9712		0		0		0		0		0
297.6	13.6176		0		0		0		0		0
297.7	2.504		0		0		0		0		0
297.8	0.2817		0		0		0		0		0
297.9	6.0448		0		0		0		0		0
298	-1.8251		0		0		0		0		0
298.1	6.0436		0		0		0		0		0
298.2	3.8324		0		0		0		0		0
298.3	-0.6497		0		0		0		0		0
298.4	6.4138		0		0		0		0		0
298.5	4.7379		0		0		0		0		0
298.6	0.7487		0		0		0		0		0
298.7	6.9838		0		0		0		0		0
298.8	7.7838		0		0		0		0		0
298.9	-1.1785		0		0		0		0		0
299	6.7855		0		0		0		0		0
299.1	1.7452		0		0		0		0		0
299.2	2.697		0		0		0		0		0
299.3	3.7279		0		0		0		0		0
299.4	3.5972		0		0		0		0		0
299.5	-1.1471		0		0		0		0		0
299.6	-3.3979		0		0		0		0		0
299.7	-0.0534		0		0		0		0		0
299.8	2.7789		0		0		0		0		0
299.9	1.2074		0		0		0		0		0
300	-0.5256		0		0		0		0		0
300.1	5.6714		0		0		0		0		0
300.2	4.7359		0		0		0		0		0
300.3	-0.1433		0		0		0		0		0
300.4	3.9879		0		0		0		0		0
300.5	-1.7901		0		0		0		0		0
300.6	0.9811		0		0		0		0		0
300.7	2.6725		0		0		0		0		0
300.8	1.8729		0		0		0		0		0
300.9	2.8171		0		0		0		0		0
301	3.2239		0		0		0		0		0
301.1	1.3502		0		0		0		0		0
301.2	6.8912		0		0		0		0		0
301.3	2.5893		0		0		0		0		0
301.4	3.1087		0		0		0		0		0
301.5	2.5037		0		0		0		0		0
301.6	4.7981		0		0		0		0		0
301.7	3.3531		0		0		0		0		0
301.8	7.5567		0		0		0		0		0
301.9	0.7618		0		0		0		0		0
302	5.3002		0		0		0		0		0
302.1	4.3673		0		0		0		0		0
302.2	10.1349		0		0		0		0		0
302.3	-1.5509		0		0		0		0		0
302.4	5.6303		0		0		0		0		0
302.5	2.9884		0		0		0		0		0
302.6	-0.0671		0		0		0		0		0
302.7	7.0699		0		0		0		0		0
302.8	2.6592		0		0		0		0		0
302.9	7.3582		0		0		0		0		0
303	6.9435		0		0		0		0		0
303.1	1.2788		0		0		0		0		0
303.2	6.0324		0		0		0		0		0
303.3	1.5183		0		0		0		0		0
303.4	9.7086		0		0		0		0		0
303.5	2.203		0		0		0		0		0
303.6	15.3544		0		0		0		0		0
303.7	2.586		0		0		0		0		0
303.8	3.633		0		0		0		0		0
303.9	14.6949		0		0		0		0		0
304	4.0179		0		0		0		0		0
304.1	2.4274		0		0		0		0		0
304.2	1.667		0		0		0		0		0
304.3	7.0016		0		0		0		0		0
304.4	3.5403		0		0		0		0		0
304.5	3.7248		0		0		0		0		0
304.6	3.7625		0		0		0		0		0
304.7	4.0141		0		0		0		0		0
304.8	-1.3838		0		0		0		0		0
304.9	5.5039		0		0		0		0		0
305	4.09		0		0		0		0		0
305.1	4.8672		0		0		0		0		0
305.2	4.5468		0		0		0		0		0
305.3	7.3912		0		0		0		0		0
305.4	2.0824		0		0		0		0		0
305.5	2.4416		0		0		0		0		0
305.6	4.5076		0		0		0		0		0
305.7	8.6898		0		0		0		0		0
305.8	1.5269		0		0		0		0		0
305.9	-0.161		0		0		0		0		0
306	3.2835		0		0		0		0		0
306.1	4.7368		0		0		0		0		0
306.2	4.57		0		0		0		0		0
306.3	5.045		0		0		0		0		0
306.4	7.6147		0		0		0		0		0
306.5	8.5845		0		0		0		0		0
306.6	11.704		0		0		0		0		0
306.7	6.5377		0		0		0		0		0
306.8	4.2911		0		0		0		0		0
306.9	3.822		0		0		0		0		0
307	6.356		0		0		0		0		0
307.1	8.6169		0		0		0		0		0
307.2	3.5607		0		0		0		0		0
307.3	2.4395		0		0		0		0		0
307.4	6.9477		0		0		0		0		0
307.5	9.5805		0		0		0		0		0
307.6	8.8063		0		0		0		0		0
307.7	1.1748		0		0		0		0		0
307.8	5.887		0		0		0		0		0
307.9	2.5954		0		0		0		0		0
308	5.2987		0		0		0		0		0
308.1	5.43		0		0		0		0		0
308.2	3.5305		0		0		0		0		0
308.3	2.3575		0		0		0		0		0
308.4	4.2208		0		0		0		0		0
308.5	-1.4872		0		0		0		0		0
308.6	1.2216		0		0		0		0		0
308.7	5.4604		0		0		0		0		0
308.8	8.9395		0		0		0		0		0
308.9	5.2549		0		0		0		0		0
309	1.2705		0		0		0		0		0
309.1	4.037		0		0		0		0		0
309.2	0.6017		0		0		0		0		0
309.3	4.8024		0		0		0		0		0
309.4	2.2543		0		0		0		0		0
309.5	3.2874		0		0		0		0		0
309.6	6.544		0		0		0		0		0
309.7	6.6709		0		0		0		0		0
309.8	6.2863		0		0		0		0		0
309.9	-0.974		0		0		0		0		0
310	4.3086		0		0		0		0		0
310.1	2.9727		0		0		0		0		0
310.2	4.3116		0		0		0		0		0
310.3	-0.1878		0		0		0		0		0
310.4	4.391		0		0		0		0		0
310.5	8.0774		0		0		0		0		0
310.6	1.7823		0		0		0		0		0
310.7	5.8422		0		0		0		0		0
310.8	6.1068		0		0		0		0		0
310.9	2.734		0		0		0		0		0
311	-0.5634		0		0		0		0		0
311.1	10.5976		0		0		0		0		0
311.2	5.466		0		0		0		0		0
311.3	1.9401		0		0		0		0		0
311.4	5.865		0		0		0		0		0
311.5	1.5441		0		0		0		0		0
311.6	4.4496		0		0		0		0		0
311.7	0.8969		0		0		0		0		0
311.8	7.3502		0		0		0		0		0
311.9	6.0524		0		0		0		0		0
312	12.0863		0		0		0		0		0
312.1	-0.9173		0		0		0		0		0
312.2	5.022		0		0		0		0		0
312.3	6.4279		0		0		0		0		0
312.4	14.5272		0		0		0		0		0
312.5	8.1441		0		0		0		0		0
312.6	-3.5818		0		0		0		0		0
312.7	4.3778		0		0		0		0		0
312.8	7.9043		0		0		0		0		0
312.9	11.6717		0		0		0		0		0
313	7.9818		0		0		0		0		0
313.1	2.5095		0		0		0		0		0
313.2	4.9461		0		0		0		0		0
313.3	14.0296		0		0		0		0		0
313.4	5.1845		0		0		0		0		0
313.5	3.9381		0		0		0		0		0
313.6	3.5187		0		0		0		0		0
313.7	6.6053		0		0		0		0		0
313.8	10.9304		0		0		0		0		0
313.9	-5.5997		0		0		0		0		0
314	4.654		0		0		0		0		0
314.1	13.9078		0		0		0		0		0
314.2	5.1024		0		0		0		0		0
314.3	-4.0181		0		0		0		0		0
314.4	4.7924		0		0		0		0		0
314.5	9.951		0		0		0		0		0
314.8	5.1341		0		0		0		0		0
315.2	5.2528		0		0		0		0		0
315.5	11.3839		0		0		0		0		0
315.6	5.1641		0		0		0		0		0
315.7	-13.2012		0		0		0		0		0
315.8	8.4183		0		0		0		0		0
315.9	7.8524		0		0		0		0		0
316	5.9129		0		0		0		0		0
316.1	-4.4151		0		0		0		0		0
316.2	9.6121		0		0		0		0		0
316.3	12.2429		0		0		0		0		0
316.4	6.0619		0		0		0		0		0
316.5	3.8151		0		0		0		0		0
316.6	7.0191		0		0		0		0		0
316.7	14.4179		0		0		0		0		0
316.8	9.9094		0		0		0		0		0
316.9	4.002		0		0		0		0		0
317	3.7146		0		0		0		0		0
317.1	10.5139		0		0		0		0		0
317.2	10.4678		0		0		0		0		0
317.3	4.4789		0		0		0		0		0
317.4	2.5143		0		0		0		0		0
317.5	3.8108		0		0		0		0		0
317.6	6.1528		0		0		0		0		0
317.7	7.288		0		0		0		0		0
317.8	5.9407		0		0		0		0		0
317.9	5.1373		0		0		0		0		0
318	9.3655		0		0		0		0		0
[truncated: 1,389 more rows]

## Sheet: FIG. 3A
FIBER	POLYMER 1														FIBER	POLYMER 2																		FIBER	POLYMER 3
[truncated: 833 more rows]

[truncated: 26 more sheets: FIG. 3B, FIG. 3C, FIG. 3D&E, FIG. 3F&G, FIG. 4A, FIG. 4E, FIG. 4F, SUPP. FIG. 1, SUPP. FIG. 2A, SUPP. FIG. 2B&C, SUPP. FIG. 4, SUPP. FIG. 6, SUPP. FIG. 7A, SUPP. FIG. 7B, SUPP. FIG. 9, SUPP. FIG. 10, SUPP. FIG. 11A&B, SUPP. FIG. 11C&D, SUPP. FIG. 13A , SUPP. FIG. 13B …]
